# Supplementary material for: A plasmid-encoded detoxification system contributing to the survival of Klebsiella oxytoca complex bacteria in the presence of the isothiazolinone biocide MIT/CMIT
Source: Appl Environ Microbiol. 2026 May 29;92(6):e01970-25. doi: 10.1128/aem.01970-25 (PMC13274388; doi:10.1128/aem.01970-25)
Supplement: Text S1 — Annotated sequence of the 80-kbp plasmid isolated from Klebsiella in soap, presented in GenBank format. [file aem.01970-25-s0001.txt]

annotated sequence of the arsenic resistance operon cloned into pUC19 in genbank format

LOCUS       klebsiella_p81kb_manual       81837 bp ds-DNA     circular     28-APR-2025
DEFINITION  Klebsiella michiganensis 13-47-894 81kb plasmid, complete sequence.
ACCESSION   urn.local...2v-j3b4owu
KEYWORDS    .
SOURCE      Klebsiella michiganensis
  ORGANISM  Klebsiella michiganensis Bacteria; Proteobacteria;
            Gammaproteobacteria; Enterobacterales; Enterobacteriaceae;
            Klebsiella.
COMMENT     ##Assembly-Data-START##
            Technology      :: Illumina
            Assembly Method :: Sequencing
            ##Assembly-Data-END##
FEATURES             Location/Qualifiers
     gene            23..397
                     /standard_name="radC gene"
     CDS             23..397
                     /note="DNA repair protein RadC"
                     /product="RadC"
                     /protein_id
                     /transl_table=11
                     /translation="MKFSAEELNIIRQADAIIAGKITTTDFITGADAARSLLRFRLAA
                     EPRESFCAFFLNCHNGVIAFEELFKGTISSVTVHPRIVLQRALHHNAAAVVLAHNHPS
                     ANRGLRANGTKTYAKEITNCYN*"
                     /standard_name="radC CDS"
     misc_feature    305..323
                     /standard_name="Ars1-F"
     misc_feature    426..4933
                     /standard_name="ars operon"
     gene            complement(452..592)
     CDS             complement(452..592)
                     /note="hypothetical protein"
                     /product="hypothetical protein"
                     /protein_id
                     /transl_table=11
                     /translation="MGIVSPPKQEVKIICVFSHVSAGVTMRLKNDLMCDRYVSWVGKK
                     VI*"
                     /standard_name="CDS"
     misc_feature    558..563
                     /standard_name="-35"
     misc_feature    578..586
                     /standard_name="-10"
     misc_feature    600..604
                     /standard_name="SD"
     gene            611..964
                     /standard_name="arsR gene"
     CDS             611..964
                     /note="Arsenical resistance operon repressor"
                     /product="Arsenical resistance operon repressor"
                     /protein_id
                     /transl_table=11
                     /translation="MPEIASLQLFKILSDETRLGIVLLLREMGELCVCDLCTALEQSQ
                     PKTSRHLAMLRESGLLLDRKQGKWVHYRLSPHIPSWAALVIEQAWLSQQDDVQAIARK
                     LASANCSGSGKAVCI*"
                     /standard_name="arsR CDS"
     misc_feature    736..755
                     /standard_name="Ars2-F"
     gene            1012..1374
                     /operon="arsenic resistance"
                     /standard_name="arsD gene"
     CDS             1012..1374
                     /note="repressor protein"
                     /operon="arsenic resistance"
                     /product="ArsD"
                     /protein_id="/transl_table=11
                     /translation=""MKMLTVFDPAMCCSTGVCGSDVDQVLVNFSADVQWLKGRGVQI
                     ERYNLAQQPMSFVENEKAKAFLEASGAEGLPLLLLDGETVMAGRYPKRAELARWFGIP
                     LEKVGLASTSCCGGKTSCC*"
                     /standard_name="arsD CDS"
     gene            1392..3143
                     /standard_name="arsA gene"
     CDS             1392..3143
                     /note="Arsenical pump-driving ATPase (EC 3.6.3.16)"
                     /product="Arsenical pump-driving ATPase (EC 3.6.3.16)"
                     /protein_id
                     /transl_table=11
                     /translation="MKFLENIPSYLFFTGKGGVGKTSISCATAIRLAELGKRVLLVST
                     DPASNVGQVFDQTIGNTIQPVTAVSGLSALEIDPQDAAQQYRARIVDPIKGLLPDDVV
                     NSISEQLSGACTTEIAAFDEFTGLLTDASLLTRFDHIIFDTAPTGHTIRLLQLPGAWS
                     SFIESNPDGASCLGPMAGLEKQREQYAHAVEALSDPERTRLVLVARLQKSTLQEVART
                     HDELSAIGLKNQYLVINGVLPASEAERDALAAAIWQREQEALANLPAGLSDLPTDNLY
                     LQPLNMVGVSALKGLLNEHAEITSLPEQSPQNKPENMSLSVLVDDIARSEHGLIMLMG
                     KGGVGKTTMAAAIAVSLADKGFDVHLTTSDPAAHLSTTLNGSLKNLQVSRINPHDETE
                     RYRQHVLETKGRDLDEAGKRLLEEDLRSPCTEEIAVFQAFSRVIREAGKRFVVMDTAP
                     TGHTLLLLDATGAYHREIARKMGDKGHFTTPMMQLQDQERTKVLLVTLPETTPVLEAA
                     NLQSDLERAGIHPWGWIINNSLSIAQTQSPLLCQRALQERPQIEVVKNQHASRIALVP
                     VMAAEPTGIEKLRELVV*"
                     /standard_name="arsA CDS"
     misc_feature    complement(1435..1453)
                     /standard_name="Ars4-R"
     gene            3192..4481
                     /standard_name="arsB gene"
     CDS             3192..4481
                     /note="Arsenic efflux pump protein"
                     /product="Arsenic efflux pump protein"
                     /protein_id
                     /transl_table=11
                     /translation="MLLAGAIFVLTIVLVIWQPKGLGIGWSATLGAVLALISGVVHFG
                     DIPVVWNIVWNATATFIAVIIISLLLDESGFFEWAALHVSRWGNGRGRLLFTYIVLLG
                     AAVAALFANDGAALILTPIVIAMLLALGFSKGTTLAFVMAAGFIADTASLPLIVSNLV
                     NIVSADFFGLGFTEYASVMVPVDIAAIIATLVMLHLFFRKDIPPTYDLALLKAPAKAI
                     KDLATFRTGWIVLILLLVGFFVLEPLGIPVSAIAAVGAVILFAVAKRGHAINTGKVLR
                     GAPWQIVIFSLGMYLVIYGLRNAGLTEYLSGVLNVLADKGLWAATFGTGFLTAFLSSI
                     MNNMPTVLVGALSIDGSTATGVIKEAMIFANVIGCDLGPKITPIGSLATLLWLHVLSQ
                     KNMTITWGYYFRTGIVMTLPVLFVTLAALALRLSFTL*"
                     /standard_name="arsB CDS"
     misc_feature    complement(3253..3272)
                     /standard_name="Ars3-R"
     gene            4494..4919
                     /note="reductase"
                     /standard_name="arsC gene"
     CDS             4494..4919
                     /note="Arsenate reductase"
                     /product="ArsC"
                     /protein_id
                     /transl_table=11
                     /translation="MSNITIYHNPACGTSRNTLEMIRNSGIEPTVILYLETPPSRDEL
                     VKLIADMGISVRTLLRKNVEPYEELGLAEDKFTDDQLIDFMLQHPILINRPIVVTPLG
                     TKLCRPSEVVLDILPDAQKAAFTKEDGEKVVDDSGKRLK*"
                     /standard_name="arsC CDS"
     misc_feature    complement(4656..4674)
                     /standard_name="Ars2-R"
     gene            complement(4950..5354)
                     /standard_name="ArsA-related P-loop ATPase gene"
     CDS             complement(4950..5354)
                     /product="Arsenical pump-driving ATPase (EC 3.6.3.16)"
                     /protein_id
                     /transl_table=11
                     /translation="MSDVKAFNNCMSVFWRQHEAEFSRFLTSKTGDSEKAADPEKTKV
                     IIVTLAETTPVLEAANLQQDLRRAGIEPWAWVVNNSLAAAQPSSPFLKIRANRELPLI
                     SDVEEQYAKRIALTALQSEEPVGIDLLEEMAK*"
                     /standard_name="ATPase CDS"
     misc_feature    complement(5175..5193)
                     /standard_name="Ars1-R"
     gene            complement(5363..5935)
                     /standard_name="recombinase family protein tnpA gene"
     CDS             complement(5363..5935)
                     /note="resolvase/integrase"
                     /product="resolvase/integrase"
                     /protein_id
                     /transl_table=11
                     /translation="MRLFGYARVSTSQQSLDIQIKGLKEAGVKASRIFTDKASGSSTD
                     RKGLDLLRMKVEEGDVILVKKLDRLGRDTADMIQLIKEFDAQGVAVRFIDDGISTDGE
                     MGKMVVTILSAVAQAERRRILERTNEGRQEARLKGIRFGRKRIIDRNSVLALHQQGTG
                     ATDIARRLSIARSTVYKILEDESRVNLSKI*"
                     /standard_name="tnpA CDS"
     gene            6099..9104
                     /standard_name="Tn3 family transposase"
     CDS             6099..9104
                     /note="hypothetical protein"
                     /product="/protein_id="" /transl_table=11
                     /translation=""MPVDFLTTEQTESYGRFTGEPDELQLARYFHLDEADKEFIGKS
                     RGDHNRLGIALQIGCVRFLGTFLTDMNHIPSGVRHFTARQLGIRDITVLAEYGQRENT
                     RREHAALIRQHYQYREFAWPWTFRLTRLLYTRSWISNERPGLLFDLATGWLMQHRIIL
                     PGATTLTRLISEVREKATLRLWNKLALIPSAEQRSQLEMLLGPTDCSRLSLLESLKKG
                     PVTISGPAFNEAIERWKTLNDFGLHADNLSTLPAVRLKNLARYAGMTSVFNIARMSPQ
                     KRMAVLVAFVLAWETLALDDALDVLDAMLAVIIRDARKIGQKKRLRSLKDLDKSALAL
                     ASACSYLLKEETPDESIRAEVFSYIPRQKLAEIITLVREIARPSDDNFHEEMVEQYGR
                     VRRFLPHLLNTVKFSSAPAGVTTLNACDYLSREFSSRRQFFDDAPTEIISRSWKRLVI
                     NKEKHITRRGYSLCFLSKLQDSLRRRDVYVTGSNRWGDPRARLLQGADWQANRIKVYR
                     SLGHPTDPQEAIKSLGHQLDSRYRQVAARLGENEAVELDVSGPKPRLTISPLASLDEP
                     DSLKRLSKMISDLLPPVDLTELLLEINAHTGFADEFFHASEASARVDDLPVSISAVLM
                     AEACNIGLEPLIRSNVPALTRHRLNWTKANYLRAETITSANARLVDFQATLPLAQIWG
                     GGEVASADGMRFVTPVRTINAGPNRKYFGNNRGITWYNFVSDQYSGFHGIVIPGTLRD
                     SIFVLEGLLEQETGLNPTEIMTDTAGTSELVFGLFWLLGYQFSPRLADAGASVFWRMD
                     HDANYGVLNDIARGQSDPRKIVLQWDEMIRTAGSLKLGKVQASVLVRSLLKSERPSGL
                     TQAIIEVGRINKTLYLLNYIDDEDYRRRILTQLNRGESRHAVARAICHGQKGEIRKRY
                     TDGQEDQLGALGLVTNAVVLWNTMYMQAALDHLRAQGETLNDEDIARLSPLCHGHINM
                     LGHYSFTLAELVTKGHLRPLKEASEVENVA*"
                     /standard_name="TnpA-Tn3 transposase"
     gene            9097..9279
                     /standard_name="radC gene"
     CDS             9097..9279
                     /product="RadC"
                     /protein_id="/transl_table=11
                     /translation=""LLNVSFRSTERQTPNTAPSQADKLITERLAQVLGMVDVKVLDH
                     LIVGGSDIYSFAEHGLI*"
                     /standard_name="radC CDS"
     CDS             9324..9590
                     /protein_id="/transl_table=11
                     /translation=""MGNKYTVPLNVGAIRESCFRPADKWTPPTGDELRYLLENVLNL
                     SQEGLARHVGVNGRTVRRWVNGESDIAYSVWCVLCIDAGLPPIWK*"
                     /standard_name="transcriptional regulator"
     CDS             10267..10446
                     /protein_id="/transl_table=11
                     /translation=""MSKALTPSQLKAELETQKDALLKACLYALNEIPNRRLSGPYAS
                     TYALAEQVSKLLQRCK*"
                     /standard_name="CcgAI protein"
     CDS             10453..11379
                     /translation="MGWHCQPCSPLTVAPRMAQESEMSSEKTLPSVDLMSCQHGGEVI
                     PSIAIERIISLRNEGIRVYLDGIDKLRKARDLMQQAGGCQYLYDYDKAVESAIKWSDT
                     RPDQAETAISRVIDGKIWDRLMSETGMYTLMSNKQRQEWDRQVAGEEMPPITLENVMS
                     TFRHLNASKADTFTQGLIDIFKSLSWDYKTNNPCMFGKRIIIAPLLDVWRSGWVRFSS
                     DGHTKIDDLARPFYVLDGRNVPDYRVSDGAKLDAFFSENQFNGKVFECDYFSVRYYKK
                     GSAHITFKRPELVEKINNLVASHYPGMLPPRV*"
                     /standard_name="DUF 4942 protein"
     gene            11379..11495
     CDS             11379..11495
                     /product="hypothetical protein"
                     /protein_id="/transl_table=11
                     /translation=""MQMAGRICGLKYKQGKEVFPGLRKSCRACIYCLIYMAH*"
                     /standard_name="CDS"
     CDS             11569..11907
                     /protein_id="/transl_table=11
                     /translation=""MAIQSLQFRNGSVSLGDVFVSSWGYEQTNTYFYQVIALRGKKT
                     AVLRRIAAQQVKADSAMSGELKPVLNDFKGEPVTRRICENHEHPSVSIDEYEQAYKTD
                     PNESHFYSTWG*"
                     /standard_name="hypothetical protein"
     CDS             12005..12235
                     /protein_id="/transl_table=11
                     /translation=""MAETVYQARRRFYLLRFRRSRNPDTLEKMYESMRDRGQVPPED
                     TEAFEAAADHRRAELASGRIWDKIPPHVWQYVK*"
                     /standard_name="hypothetical protein"
     gene            12348..12461
     CDS             12348..12461
                     /product="hypothetical protein"
                     /protein_id="/transl_table=11
                     /translation=""MTSSEILHNLPQIITAVAALITAITGLIKVMKDKGKD*"
                     /standard_name="CDS"
     CDS             12533..12769
                     /note="hypothetical protein"
                     /protein_id="/transl_table=11
                     /translation=""VTTLHIREIPTDGAPPICAGRSISDDDLCASCQHLDYRPGHLS
                     ACLLSGCGRDDWPSELDANGYSVACSSYEREKSLD*"
     CDS             12854..13264
                     /note="hypothetical protein"
                     /protein_id="/transl_table=11
                     /translation=""MHGNVNEICARLLDSFEPQQRISLLIWTAEDVHDCTSDMNLTD
                     DEAEAVLAEIAECSSHSRYGVGKDTVWSLAKQVREDAARDRKIEVNAEALQKVVALAA
                     QFIRLEEIQSGEGAARRLYPQESEALECITKAING*"
     gene            13326..13631
                     /standard_name="helicase uvrD gene"
     CDS             13326..13631
                     /note="ATP-dependent DNA helicase"
                     /product="UvrD"
                     /protein_id="/transl_table=11
                     /translation=""MSQNEAYYDTLALIEKGQWCFGSMDEENEERAIKAAKALALFA
                     RLNEQDCDGHPVSEIIVDFIANLMHLGEAINFRVLDEESAVIPLVRIAAVHFNAETKS
                     *"
                     /standard_name="uvrD CDS"
     misc_feature    13832..14272
                     /standard_name="antirestriction protein"
     CDS             13832..14272
                     /protein_id="/transl_table=11
                     /translation=""MSTELNQPAITARIIPNNRRMAFLPRLFGAWYLTGEAGVYNHA
                     RSLCADYQGGSWEFVELSCGSGFMYPLSAERFTVSVSGNWFEGELSAEATGIVLTLFT
                     LNHMIWHAHDAGYEHICDMLITQQEKLKLYADQHAEAGLIYRAID*"
                     /standard_name="KlcA"
     misc_feature    14316..14600
                     /standard_name="hypothetical gene"
     CDS             14316..14600
                     /note="hypothetical protein"
                     /protein_id="/transl_table=11
                     /translation=""MLTLTDIRASNTVLVTEFGGVRAVHFCLHEKLSGNDNDLWFPL
                     ANGADLFEALESIMCINFAAANVVSLEFLRQNGKCKDYRITYNKAKFKPLS*"
                     /standard_name="hypothetical protein"
     CDS             14755..14976
                     /note="hypothetical protein"
                     /protein_id="/transl_table=11
                     /translation=""MKEADQKKVNAVMAIADYLGVKNQIEVIEYSAESVQVEWRNPK
                     TKQLIHRDYTFANSFVKDFEKALKSNMKFY*"
     gene            15048..15482
                     /standard_name="single-strand binding ssB gene"
     CDS             15048..15482
                     /note="Single-stranded DNA-binding protein"
                     /product="Single-stranded DNA-binding protein"
                     /protein_id="/transl_table=11
                     /translation=""MWKRGENKVILMGRAGKDAELRYTPNGTAIASLTLATEISYSD
                     NEGKEQKETEWHDIVIFGKKAEAAGKYFKKGMMLYFVGRIRNNKWQGTDGKMRSNKEI
                     LIDNNGEMQMLPGAGPRNTSAEGQGGIENHDEPPFPDMNDYPQ*"
                     /standard_name="single-strand binding ssB gene"
     gene            15538..15849
                     /standard_name="hypothetical gene"
     CDS             15538..15849
                     /note="hypothetical protein"
                     /product="hypothetical protein"
                     /protein_id="/transl_table=11
                     /translation=""MNISEQYRVAVVSTGHVKKEDAELLDKVCNDDLSGQGLFWIEK
                     NRYGWILRISATEQWRVELTRAGISASALDNIAALNGAGFDWIWFDRDAEQVPELTVW
                     EW*"
                     /standard_name="CDS"
     gene            15982..16518
                     /standard_name="hypothetical gene"
     CDS             15982..16518
                     /note="hypothetical protein"
                     /product="/protein_id="" /transl_table=11
                     /translation=""MATLYPFEVYTLIVSELIVSHFNDVAMVYPGSEEIKKNYDSEL
                     SAVQVVNGIREKLIEDGVIQCEQCPLLSEWDENKVINQLIKDYRLILNRDYELNRVRQ
                     QLAPELIAQIENWKEQKYSDSAKEYEVLYETININGKEVTGKLNVVAVSRFDAVFIVG
                     QRHANDNFLVLDVKEVMNH*"
                     /standard_name="CDS"
     gene            16588..16728
     CDS             16588..16728
                     /note="hypothetical protein"
                     /product="/protein_id="" /transl_table=11
                     /translation=""MPLWIIHYAEDVANGVQTKSHPMNAAQWDHFRFWLAVFRRIKE
                     TAM*"
                     /standard_name="CDS"
     gene            16823..17008
                     /standard_name="hypothetical gene"
     CDS             16823..17008
                     /note="hypothetical protein"
                     /product="/protein_id="" /transl_table=11
                     /translation=""VALNVRTIERCIAAEPENFFRPMSALVTGTVTSMHAKLHEQAA
                     PMPGLTGRELYHNVGCYM*"
                     /standard_name="CDS"
     gene            complement(17019..17384)
                     /standard_name="mobC gene"
     CDS             complement(17019..17384)
                     /note="hypothetical protein"
                     /product="/protein_id="" /transl_table=11
                     /translation=""MPAKKKAFYSSEDIGKFKSILDDLPDVTSERLEKKHVLDELKS
                     DIKKLKDSKGYEDKEILKFLNDAGFSDVTLRDIKDITAGRVGKKRTSNSRKKITGVDE
                     EQRTQNGSTGQNSDASGPQY*"
                     /standard_name="MobC"
     gene            17660..17977
                     /standard_name="mobA gene"
     CDS             17660..17977
                     /note="hypothetical protein"
                     /product="MobB"
                     /protein_id="/transl_table=11
                     /translation=""MSRSESRKTDAQIHFRCTAEIKDALSNKAHEAGLSLSQYLIKS
                     GLGKRIQSKGNYNALAALVKITALQKHLFNEGAGVHSKEYSEILIEVKKAAQKLQQEM
                     DGDT*"
                     /standard_name="MobA"
     misc_feature    17964..19943
                     /standard_name="relaxase"
     CDS             17964..19943
                     /translation="MVIPKIIEGRRDKKSSFGQLIKYMADKPSQELTDTVQPTPETAL
                     AVKSDMFEGLNNYLTRKQKVISTPVDVEPGVQRVVVGDVTCQYNTFSLDGAALEMNSV
                     SQQNTRCKDPVMHYVLSWPDYEKPNDDQVFDSVKFTLASMGMSDHQYVAAIHRDTDNL
                     HVHVAVNRINPQTYKAASSSFTKDTLHQACRLLELKNGWSHSNGAYVVNDRQQIVRNP
                     HSKKERGNWRSLDRINKMENKEGVETLYRYIVGDEQVGGSRQNLIHVSAGLREAKSWD
                     DVHKTFADIGLRVEKAQGKKGYVITHEHQNQKTAVKASLVFNKAQYTLKSMEERFGEY
                     QPSHIEPAKVSVFKTAYTPGAYRRDANKRLQRKIERAEERMLLKGRYRAYRNNLPIYS
                     PDKDRIADEYRKIAQHTRLVKNNVRHSVSDPHTRKLMYNLAEFKRLQAVANLRLSLRE
                     ERNGFRAANPRLSYREWVEQEALKGDKAALSQMRGFAYSSRKKEKYKQQLVEQIGFNR
                     TFNAITSHDRDDVAVMASARHGVKPRLLKDGTVIFERDGKPVAADRGHIVLTESNGID
                     KEKTADLAIALTIAGKAKSVRVDGDGEFKELCCNRIVDAAVNHNHPVAQGITFTDAAQ
                     QAYAQNEKHRLIREQNNSKNEMQFRSKSDDKFNPK*"
                     /standard_name="relaxase"
     gene            19957..20457
                     /standard_name="traH gene"
     CDS             19957..20457
                     /note="conjugal transfer protein"
                     /product="TraH"
                     /protein_id="/transl_table=11
                     /translation=""MKIKMQTVLAAVSVLALAGCASQSEKEKQISAQQLVDQELREQ
                     AIKIKLAQDELYQAGAINRTRYKFPTIINANSQYVRVSWQGDAYELLEQLAKQRGLQF
                     TSQGIKLPLPLNIDVGGSKVTFEQLLTLIRQQTQYRATINQKPGELQLLYLTPSKKGS
                     FLRGTRP*"
                     /standard_name="traH CDS"
     gene            20454..21233
                     /standard_name="traI gene"
     CDS             20454..21233
                     /note="conjugal transfer protein"
                     /product="TraI"
                     /protein_id="/transl_table=11
                     /translation=""MKLKLIVLLTLPLLAANVARADDSDVKGLDYYMDPPSQSDDEA
                     DVTGSMLNDAAHTIGFRGGKAERAKEIRAALENQRSNLDYMYSFQPLISSEGYLPPVI
                     AEAKDVAHITNEQIRTANRAYDIVVPARFVSNPPTWKSYLLTGLMAQRIELPEPAAMP
                     KDGKQRDIWKKAVALGWSDGRQKADEIFTANFNRLTRDYTGMLRYSTLLQQGMIKAPV
                     ITQQQQTVTGDKNRLMLGDKTKRMKQQAEFDINKRSWKPTIR*"
                     /standard_name="traI CDS"
     gene            21244..22407
                     /standard_name="traJ gene"
     CDS             21244..22407
                     /note="twitching motility protein"
                     /product="TraJ"
                     /protein_id="/transl_table=11
                     /translation=""MEAFNFGPTLTPQTLERFLVHCSNNEVSDILLQGGDKIWVERH
                     GRQLPMTDYPIDTLELERTVDKVFGQEIKGILKSAAVVNTAIQLRGDEAGTIGLGRGE
                     TRRFRANFTQADIYKTEAAMSLTLRVLNEVIPQLKQMGIEPELFNSLLPASGLGLICG
                     ETGSGKSTLMASIFQYCGETYQDRKIITVEDPIEYRLGSRDWIAPAPAQSQIERDIDS
                     FHNFITLSGLRRSPKIMGVGELLNRLSFEAAVLAGKSGHFCLGTLHVKTVGEAISRSL
                     QNYPPEMREAAAFDLLSILSYIIVQRLLKTKDGRRKAVREYLVIDNSLRRKLYDVDYS
                     KWGRYIDDLLIAENRSLIQNAWVMHQEGLIDEAEVIEVAGYMDYLALKEGKYGH*"
                     /standard_name="traJ CDS"
     gene            22397..22657
                     /standard_name="traK gene"
     CDS             22397..22657
                     /note="hypothetical protein"
                     /product="/protein_id="" /transl_table=11
                     /translation=""MDINKWRYAGRPLTVFGVPVISFLVYFIWFPFPSVKTFVICTC
                     VVLFYFLLAMMGYTLPVLYQVILRVIRGKKLTGRPWWYRRSQR*"
                     /standard_name="TraK CDS"
     gene            22682..26029
                     /standard_name="primase protein Zn-DNA-binding"
     CDS             22682..26029
                     /note="hypothetical protein"
                     /product="/protein_id="" /transl_table=11
                     /translation=""MAKPEIATERTRLSIPFDDRQRAIRAAGKLADGSNALDYVKEE
                     KVWYAQPGANLSRLKEWIFDPNKVIEEPPLDIQAIEDEFTAWLEERGAIIKDPIEFDG
                     QKHYVDTVDGKAGSKKGVYAAFLDGRPAGWYRDYKNGGEIQKWVSTGAAPNPEQMAML
                     RADAAARREQRAAAQADKFDQTANRLMEEYNRLPDATGDLAYLKNKQVIAANGLKADE
                     RGNVVIPLFNADGEFRTLERIWSDGSKHLEKDGQAWGSFFVVGGQLKDGDNLLYAEGY
                     ATAASISEAINQPVIMTVNAGNMVEVAGHLKDTFPNSTHYFLADNDIYKDENVGLDKA
                     TEAAELTAGHVLVPVFSNPKEGLTDYNDLHVSEGLEQVRSQVEGAINQINRVDTMPTD
                     NPNITDVNLTPTNSAAVAVPEDAAPVASAPAVAEPVEAAPVASAPAAAEPVEVAPVAS
                     APAAAEPEETVPVASAPAAAEPVEAAPVASAPAAAEPVEVAPVASAPAAAEPEEVAPV
                     ANAPAAAEPEEAAPVASAPAAAEPEYAAPTDRDGDDEESNSASDLEAYAAMMAFGGET
                     TDTAQQKPEGIAPSEPVANTAPAENETEEKKKTNEELENGIRWATNDNAETPPKERID
                     LEGLIARFGYRAEKDYTAYTLDGQDAFYDYGSHLRMATPEASQSDEMILAAVLTADKQ
                     HHRGIEITGSDEFKERVFNLISEYNIEVKLTNPEQRVKLLELKKANETAKETAKENVA
                     DSNANKQEGENEKANSSVQQNGMRWEESASVQPKKQNASDTQKEDKAAGESWEKGVIV
                     AHGRAKYEWKDDESMNYFVTLKNEHGEKTLWGKDLERAVKDAGVDTERLVTVRKLGFV
                     DVEVNAPVRDESNKIVRYETIQTKRNEWEVKPVYPQPTAGNEQAYKPSELVPYDAATF
                     QKLRKTIQQITGVDLSREAVPDKELYWFLPNGKPAPESMTKPTGYKLPQESKTAGTPL
                     LVAPHKKGERPDYYLVESRKGFMQGIAKDKESGEYHSVIGKVNKRIDKDGNWKTYMTL
                     SAINKNSESGIVLHGYGHVDQGGKNLLYKNTIANEKQPQHLQPASDEVKNKTVMKQLF
                     HPSNAAKRKDDERREQTHAPVAKSAPRP*"
                     /standard_name="potential primase CDS"
     misc_feature    25995..26507
                     /standard_name="hypothetical traL gene"
     CDS             25995..26507
                     /note="hypothetical protein"
                     /protein_id="/transl_table=11
                     /translation=""MHQSQSQRLGHKTKTLLVAVGFSCISVSSFAATQTCAAYELAK
                     AGADAAYKQEVERINNAAKSESSTSDSLGQCLGSLSVSLKIPQFPSISDIIDKVKDEV
                     CNTVKSKINEKWGSLTNTTLDPWSTISSRLPDTSGILPNASSKNVQLNNPAAASGSGE
                     DANSDAFPFHL*"
                     /standard_name="traL"
     gene            complement(26692..27102)
                     /standard_name="H-NS family nucleoid-associated regulatory
                     protein gene"
     CDS             complement(26692..27102)
                     /note="hypothetical protein"
                     /product="/protein_id="" /transl_table=11
                     /translation=""MSEHNDYESCAVIMCERRKATAVLRKIPPENLEQLINMWSDIA
                     QGMIEKFKEEQKATEEKAAATKRFMEEHNITADEALQIFENLFGPSTKSKSTFGKVKY
                     RIEVDGKSITWTGKGRRPAAFAEMSDDELKKYEIS*"
                     /standard_name="CDS"
     gene            27170..27883
                     /standard_name="traM gene"
     CDS             27170..27883
                     /product="TraM"
                     /protein_id="/transl_table=11
                     /translation=""MKTQNGENIMDQTDSDQNSVVDDDSNALAPALAEESNRTVQEI
                     VSKHGLKVILIQTLIILVAIIIIGLQGYWLHQKKTKYIATNGGMITEVHPTDEPAYTA
                     EEVMDFANRTMIKSLSLNFVNYENQLTSVRGDFSAEGYVSFRKALTDSGLLKDISEKR
                     LNVKLSTTPGTLITEGLIRGTKTYAWQYRIPVTVQLVGQAQDYRPQPYDLMVQVRRVK
                     EDEDPRGIQVAQAILKPRNY*"
                     /standard_name="traM CDS"
     gene            27892..29043
                     /standard_name="traN gene"
     CDS             27892..29043
                     /note="hypothetical protein"
                     /product="TraN"
                     /protein_id="/transl_table=11
                     /translation=""MKIKLLTVLMAALFSANSVSAADAPTGNGAPQQTAPAVPGGDI
                     AQWQQASSGLPVNQQSQVQQPPQQTAQEQGQQQAQGEQPQAQLQQQPTTALPPAPMPQ
                     IPPPQQQVTHVNPQTLEELPAPVLQQIQPITPGQVRSARSAMEDMSAAAKTSPLTPIP
                     RISSQTVSLSAGASIPQVRVFPNQATTVTFSDATGHPWVLGAPPYNSSPCASGGELCV
                     GYIPGSAVFTIQPTNAYASGNITVLLKGLATPVIINVKGAEPSVKSKTVDVDYRLDLR
                     IPKRSPDTPVYTATPEKKISLYDKQLQSVLDGIPPEDAQRLKLKNAPGSTKVWQIGDE
                     LYVRSNMQLQDEFEKTLSAIDGTHVYVLPATPVLTFSVNGQARDVEVELN*"
                     /standard_name="traN CDS"
     gene            29055..30404
                     /standard_name="traO gene"
     CDS             29055..30404
                     /note="hypothetical protein"
                     /product="""TraO"
                     /protein_id="/transl_table=11
                     /translation=""MATDKGKETRKMMLYVGGAAAVVALLGGYWLFGSSDEPATGGS
                     QVKAQGLEGKTGREKANDPQYNKLLNEWNVDNSEKAALTGDSFISTLSASNPVAVDYG
                     TKAPPPKYSWESSAKPSGDNSKANDAEQKERERQAKAVATLLQKIDQARTPVVTGVAL
                     ATPLGAEGNDKNGGTFSGWTDSVYPQNKKPDAEKQQGTKNKVKDKGARLVSAYTLVPA
                     VMDTAMDSDDQNSIAIAHVPTGAQAGAKFYSGQNRLAGDGIRIHFTGMELNGVQCKVD
                     AYGVASDSLRAAVSSNVNNRWFSRIILPAVANGLGRTGQLYADSNSQMIITDGGNAYR
                     STGTPDGKAVAGTIIGGMGEQAGRVLADDAARLPIKQVTVDRNQLIGIQFVAPVYESD
                     CGENMENASAEQVQQQATPTLSSVQPQQMPQPPAPNYPQQNFPSYPGYGYGTNNPYYR
                     *"
                     /standard_name="traO CDS"
     gene            30416..31120
                     /standard_name="traP gene"
     CDS             30416..31120
                     /product="TraP"
                     /protein_id="/transl_table=11
                     /translation=""MNLFEDDNKNEAAPAQEPVSAKPAEKPKPTVTPAAKASKKPLN
                     ISDYAWIGGIAVIGILLLVWLFGGSDSDTAPAAGNGTIQSSGQRQNVQAAPAGQDSGD
                     FREQISGILLQQKERLDAIESTSKNGMMILSSQLQSANEQIKSLNNQVQELKMKAAGY
                     GHSFGNQSGTISGATSQALPLLRGFSINDLSGDLAWVKYKNQTYAVKVGSQLGGVTIT
                     GIDTENRIVTTSKGLIR*"
                     /standard_name="traP CDS"
     gene            31144..31674
                     /standard_name="traQ gene"
     CDS             31144..31674
                     /product="TraQ"
                     /protein_id="/transl_table=11
                     /translation=""MDLESVLIQVANGGQEPLTRLIIGVAAVVGIIGVIGYLMSLRK
                     QARHSTKGVEVGRIFAGIIFCVCLITLKAQMNSGGATLGFGDVSFGPVSYASESTFGM
                     GAAAVNAVLGIVRILGAYFFYRGIKGLKDSYLEGHTELSASGTRGASIVKIVCGLLLM
                     FDTQTLDALQSTLNIHW*"
                     /standard_name="traQ CDS"
     gene            31691..32080
                     /standard_name="traR gene"
     CDS             31691..32080
                     /product="TraR"
                     /protein_id="/transl_table=11
                     /translation=""MKIVKFIKDKALSASIAAYQLRGTVAKSLVVLPLALLSKEAAA
                     ETTIWEKINTFTEGMASTQPGLITAGKVVGVVCFIVGLVALWLKNKRGKDISGGFIFW
                     SMVVGACLVGLTAWISSVGSTVGVDATL*"
                     /standard_name="traR CDS"
     gene            32126..32620
     CDS             32126..32620
                     /product="/protein_id="" /transl_table=11
                     /translation=""MKDFKLTRNEQPARCHVCGIKSKDVFSLAEDGQKERMLCSVCL
                     SLEHPEKMKLETQTGLLLKRNTNRKLYSLLFRSIAKAEKSTDDSYREKAQKLKQILLS
                     TTDVVLNETGSDDGYDLLHLIKKHHQLLPMNFDDEFVTSVAESDELPDVSDWNEIYKG
                     KRGFK*"
                     /standard_name="CDS"
     gene            32617..35667
                     /standard_name="traU gene"
     CDS             32617..35667
                     /product="TraU"
                     /protein_id="/transl_table=11
                     /translation=""MISFFEDVIEGISRNLTSNDSLKYCDLTTVVGLTSQDRVEHPE
                     IRAPYILTTKNNDFLTVIEVQGAKSSFDEKSFNDFIMHLSNSLSNSFINSGHKLSVVF
                     ERDFTKNQEELNNVYKPQVAAIERLQIDIKDLIADDAKKIAAHYSRERAYIVLYTSKG
                     MIAKDELKNEQAKAAGVMKDIPQTRFSQNPIEFQLEGLKITHDAMLWRLIGMLQGDDE
                     SGMGLLVDVLDVKHAGAMMRQMLFRNSTSENWYPRTPFDQNLRVYGAPRKGNIDSVLP
                     PRLNIQIMEGELEEDGGLIYCDGKYYGSVALELPPLHPVKFKQLFNAINRKIPYRIKY
                     DFMGGGKKALFWPSVIVSFLRFIPSLGIIARDMDYVGAQSETDPTAIMAINFATWGDT
                     KDEAKRNLAALTKAIEGWGVSGVSKTYGNPGSALIASVPGLTTATPGSLHYPPLSEGL
                     RMLPFERPASPWHGKGNINFITLDGKLFPYQIASPLQEKFTDVITGVPGSGKSVLANR
                     LNLSSIYRADKKLPYLTIIDKGYSAKGIADLISAELPAEKRHQIASITLNNDESHCIN
                     ICDTQLGSRYLTQFEEVFLKQMLNAFCIDPAIGQPPDAMSVGQIVSKVVSNVYKAKAH
                     TNANPFKYNDPVVNEALKESGLDRELGEEWFENAKWWEVVDQLFAKKYLHAATVAQRY
                     AVPTIHDFIAELQKQEFKSQYDDVKVNGSEPVVGFVTRCFRAAAAEYAIFSGITVYDF
                     SPETRIAILDMQNVLGDRTTPAGKLKSGIMYLFARQMAVRNYYLPQSAETFIPALPEQ
                     YRAYHQARIRELSEEVKHTFYDECHNFAGIDFIQNALNTADLEDRKFNVRTAFSSQYL
                     SHMPSSVLKTMNSLFMMRLTEGDEEYLKQLEINIPADILRRFRQLPQGVYPDGSGTAF
                     LGIFKTKRGLICHILKNTLGPKLLWALNSSAKDRALRDVLYEELGTKQAREVLANRFP
                     MGSASSIIDEMVVNQGGERDSEEESQTMAMKLAKEIISDVRRGFR*"
                     /standard_name="traU CDS"
     gene            35664..36822
                     /standard_name="traW gene"
     CDS             35664..36822
                     /product="TraW"
                     /protein_id="/transl_table=11
                     /translation=""MIKIGNAKRSVMAVSILAFSVQSAFAYTVNVNSSIPISTQVMP
                     ALSTANGLLGNIQATLINIGTAISQQGDRQAALMQQVAETNRQFEVEQKRNDRLLQAQ
                     DKYRVPDDICAQSIGGGAAGVSSAAAGGQRTLGSASSAKDVKAIFEVPARATDVDASS
                     TAEVHSQYCDSSDYAAFGGTSFCPSVSDMPRADTSLSSLLYGAGKEGKAPDLTFTDEQ
                     TDAALRYMKNTALRSAGRQLSRGEVKGASGRIYLGMIQQYQALTDAAAQPQMEMIANS
                     KPNPATDAALADARKVPEVESYFQATASNRAKQLNRMSAREFEEFEVGRRYSNPAYQA
                     TLTNKNTEDLMREQINIANLNNWLVLKTKQQLEKQNVLLGQILANDAYQTYKP"
                     /standard_name="traW CDS"
     gene            36825..37829
                     /standard_name="traW gene"
     CDS             36825..37829
                     /product="traW"
                     /protein_id="/transl_table=11
                     /translation=""QQGDRQAALMQQVAETNRQFEVEQKRNDRLLQAQDKYRVPDDI
                     CAQSIGGGAAGVSSAAAGGQRTLGSASSAKDVKAIFEVPARATDVDASSTAEVHSQYC
                     DSSDYAAFGGTSFCPSVSDMPRADTSLSSLLYGAGKEGKAPDLTFTDEQTDAALRYMK
                     NTALRSAGRQLSRGEVKGASGRIYLGMIQQYQALTDAAAQPQMEMIANSKPNPATDAA
                     LADARKVPEVESYFQATASNRAKQLNRMSAREFEEFEVGRRYSNPAYQATLTNKNTED
                     LMREQINIANLNNWLVLKTKQQLEKQNVLLGQILANDAYQTYKPMLAAQLESVNAGVS
                     RK"
     gene            37829..38479
                     /standard_name="traX gene"
     CDS             37829..38479
                     /product="traX"
                     /protein_id="/transl_table=11
                     /translation=""MTDENKTGDKDTAKSGKLKKGLDVVTGVNDLPEGKAKRTIYYI
                     TGISDIYFIIASVKQTFSLLFQRASFVKKQIKNLDGPPVDSDANQPFAEVMKRSNRPI
                     SELLDKASLYKKYWLCCFFALVLILLFLTSGYARLLLNGSPNMSLLRATLTCGVLFAA
                     GIFAFIKALTCEFMGWQLRNQAHSDAEQGTLRYFLNDGGVRNTFNFSQAGQERGPHE*
                     "
     gene            38472..40652
                     /standard_name="traY gene"
     CDS             38472..40652
                     /note="replication initiation protein"
                     /product="traY"
                     /protein_id="/transl_table=11
                     /translation=""MSKLKRLLLSLFVVASPSYSADLGIDGITEAAKRSGDLSRQML
                     HTVFGEVVNNPFSPSGDGLLNNVFFTVNEVIAILALVYMGIISIKKLHQAGQLGSFIE
                     GDGNNAFKIVKTTFGWLLLVPTVVGWSVAQLLFLWCGSIIGVGSANVIADKTASELAS
                     GKAVYIAPVMPEMASVAKGMFETNLCALGVNQGIAQMEASGQHYENNARMQYQTGDST
                     YSISVNNGSAVCGTVSLPQRPAGWTSIFASGYADSVYSVQQQATDTLWGKMKTAAEQF
                     NAAYMAKMRSGDGELPDVESAIQTAARDYQLQVQHAANSAAGDDEIVQKMESDIKEKG
                     WLYLGVYYHTLATANTEMKDVANLKPVVSGMSNDGDIGSIDYFKGLFQAYHSQLKNSN
                     YTPPLGTESNALARNIDQKSLENAATTGDGTSLITKIFDFNVTNWLATSNYGTGDGYS
                     DVTNPLLKMKAIGDYTLGVAEVGLASWTAINVAVKVSEGKSLPGFAAGMMNKLTGIRD
                     AIAGVLESVSFLVYPLFYSLFGIGLALSIWLPFIPMIYWFVAMADWLVTLMTGVLASS
                     LWAATHINIGQSNDERSTYGYVFLIDVMIRPMLMVMGFIFASLAIVALGTALNMMFKF
                     AMEQVQSDSFTGLLSSIGFLMLYARLCTGMVARVFALPARMPNYVINWIGQKMNDSVL
                     GDMQNHVHDIFAAFGRGAKNMNRNNPKQFNPDAGVDKSKDGIKGA*"
                     /standard_name="repA CDS"
     gene            40655..41308
                     /note="plasmid exclusion protein"
                     /standard_name="excA gene"
     CDS             40655..41308
                     /product
                     /protein_id="/transl_table=11
                     /translation=""MNALSNTDFKKISNNARPKRLGYYASWLWMMFVFLFLFVSAFV
                     FLSGLYWTIRDGSIQEHWFSTVGIFVIDSVLIWMLKKDFRSRKLYQVTASMKNSGFFE
                     PHKDCEHYDLARRTYIGFDFSTGIIGVASLYATSSIKRERLFFEAETVESWESVGREL
                     IINLRNTGLTTITITAPNINKAYRDMEIICRTHKNRDENYQHLKSKLTDAGWFINSNY
                     *"
                     /standard_name="ExcA CDS"
     gene            41382..41612
                     /standard_name="repC gene"
     CDS             41382..41612
                     /product="RepC"
                     /protein_id="/transl_table=11
                     /translation=""VSRVVERQVHKSNLDKQKDYRNRIRDTHDQLNLYLPKDAKRML
                     IEITKVKKLTQAEVIEFLVKSYYDGLKFDDSEE*"
                     /standard_name="repC CDS"
     variation       41877
                     /standard_name="A"
     gene            41897..42964
                     /note="plasmid replication initiator"
                     /standard_name="repA gene"
     CDS             41897..42964
                     /protein_id="/transl_table=11
                     /translation=""VQGLVNQKNPYLQLSDIESVEGLSPEFISWLESQSPKESPQQL
                     PLNEGAEPARKTRRRRGTHSTACLCPEPSWYRPDNFKKLPGQLGHAYNRLVRRDRKTG
                     ALSLRMRISRHPYFVQLREQAGRKRDFRPERENLLDAIVPLMVSTVDRATHIDTINLS
                     KMAWQLSEKDSEGNVIRKVTVPRVCRLLQHMMEYGLLALPEGVTWDPFNRKWFPKHVV
                     LTERLWKIIGVDLDKLYAEQAEQVAAEAAGWITRDEHGQAEEISVKAARRRWYENMMH
                     ATLVRRREAALKGKREKKLKALAEKPFDDRVYAMSVHLMRTLPKDELHALSPEQFTQR
                     VFSHLYQLDLGLEREAGPPAYH*"
                     /standard_name="RepA"
     CDS             43008..43151
                     /note="hypothetical protein"
                     /protein_id
                     /transl_table=11
                     /translation="VLASRRDLLKFPPVLTCGHRDFLTFWRRRWITGSEITSIHSYPQ
                     RRK*"
                     /standard_name
     CDS             43166..43507
                     /note="hypothetical protein"
                     /protein_id="/transl_table=11
                     /translation=""VVKASCNTLLTSLKRCLFNKRDHCYSGAIFCGLWEYAWPFSAA
                     TRHDGQNGRYAPRLAPGKCRAGCPAETSRADSSLPHRAFPRRANGSAEKSMMDDVTKN
                     TPVRRQGCDTHP*"
                     /standard_name
     misc_feature    complement(43867..46728)
                     /standard_name="Transposase"
     CDS             complement(43867..46728)
                     /note="mobile element protein"
                     /protein_id="/transl_table=11
                     /translation=""LGIALQLTTARFLGTFLSDLMQIPPGVQFYVARQLNIRYPEII
                     SRYAQRENTRWEHHGLIRQHYSYHDFGDFPWSFRLKRLLYTRAWLSNERPGLMFDFAT
                     AWLLQNKVLLPAASTLTRVIGEIRERATRRLWRKLAALPNRWQTAQLAGLLEIPEGQR
                     LSVMEHLKRGPVTISGPAFTEALERYTRLRSLEFSCLNFTGLPAIQLRNLARYAGMAS
                     VKYISRMPEERRLAILTAFVKAQEISALDEAVDVLDMLILNITREAKKTGQKKRLRTL
                     KDLDRAALLLARACALLLDEDTADDLLRKTIFSSVSVARLAESVEKVNELARPQDTNF
                     QDEMVEQYGRVRRFLPALLRDLHFRAAPDGEHTLAAIHYLAELNGSKKRILDDAPEHI
                     ISGPWKRLVYDADGRIQRAGYSLCLLERLQDALRRRDIWLENSDRWGDPRQKLLQGEE
                     WQAQRVPVCRALGHPTNGSKASEQLAAQLDETWKTVASRFDRNTAVDICNEGKHPSLT
                     ISSLDKLDEPPALIQLSSRVRQLLPPVDLTELLLEIDARTGFTREFSHVSESGARAQD
                     LHISLCAVMLAEACNIGHEPLIKHNIPALTRHRLSWVKQNYIRAETLVSANARLVDFQ
                     SSLALAGYWGGGEVASADGMRFVTPVKTVNSGPNRKYFGSGRGITWYNFVSDQYSGFH
                     GIVIPGTLRDSIFVLEGLLEQQTGLNPVEIMTDTAGTSDIIFGLFWLLGYQFSPRLAD
                     AGEAVFWRADKAANYGALDKLARGCVDLSKIESHWDEMMRVAGSLKLGTIHASELIRS
                     LLRSTRPSGLAQAIMEVGRVNKTLYLLNYIDDEDYRRRILTQLNRGEGRHAVARAICY
                     GQRGEIRKRYREGQEDQLGALGLVTNAVVLWNTLYMQEALSHLRSIGEGPEDEHIARL
                     SPLMHGHINMLGHYTFTLPEDIMKGELRPLNLNLNNELSP*"
                     /standard_name="mobile element protein"
     misc_feature    46827..47531
                     /standard_name="transposase"
     CDS             46827..47531
                     /note="mobile element protein"
                     /protein_id="/transl_table=11
                     /translation=""MNPFKGRHFQRDIILWAVRWYCKYGISYRELQEMLAERGVNVD
                     HSTIYRWVQRYAPEMEKRLRWYWRNPSDLCPWHMDETYVKVNGRWAYLYRAVDSRGRT
                     VDFYLSSRRNSKAAYRFLGKILNNVKKWQIPRFINTDKAPAYGRALALLKREGRCPSD
                     VEHRQIKYRNNVIECDHGKLKRIIDATLGFKSMKTAYATIKGIEVMRALRKGQASAFY
                     YGDPLGEMRLVSRVFEM*"
                     /standard_name="mobile element protein"
     gene            48032..48526
                     /note="hypothetical phage tail protein"
                     /standard_name="phage tail gene"
     CDS             48032..48526
                     /note="hypothetical protein"
                     /product="hypothetical protein"
                     /protein_id="/transl_table=11
                     /translation=""MTRLQSASWQLRIGQAMLQAAKRVGFGDDKRRTTKHFTEEDRK
                     RFNKNRNSQTNQGAMRQEWDKYQRRQKALGNQIARDSTKLRTLSDKLLKARKMTQKQR
                     AKAEESQQKLKAEQDKNKVLLQQLADRFKVERQAFIDAMVMTGVSRQDAEKRFLDYVK
                     NKGRG*"
                     /standard_name="CDS"
     gene            complement(48563..48982)
                     /note="type II toxin-antitoxin system"
                     /standard_name="HigA family antitoxin gene"
     CDS             complement(48563..48982)
                     /note="hypothetical protein"
                     /product
                     /protein_id="/transl_table=11
                     /translation=""MMYTDAIQAANSLVSIVPLLGGNASRKDYEDALTLVEYLVEHE
                     PDHPLVDMLVAKIAQYEDEAEEFAEFNDRIEALPSGVALLRVLMDQHKLTQSDFEEEI
                     GKKSLVSRILNGTRSLTLDHMKALARRFNIPPSSFMDA*"
     gene            complement(48979..49290)
                     /note="type II toxin-antitoxin system"
                     /standard_name="HigB family toxin gene"
     CDS             complement(48979..49290)
                     /note="hypothetical protein"
                     /product="hypothetical protein"
                     /protein_id="/transl_table=11
                     /translation=""MHVVSRAPFDTATRQFPNQAAALDDVYRTLKRENYTSPDEMKK
                     RFASLDRMKYREKWWVIDVGGGNLRVMFFADFERGKIFIKHITTHAEYDKLTDFYRRT
                     KE*"
                     /standard_name="CDS"
     gene            49444..49881
                     /note="gluconate transporter"
                     /standard_name="gntP gene"
     CDS             49444..49881
                     /product="GntP"
                     /protein_id="/transl_table=11
                     /translation=""MGRFDEWLDDTRPVTVAPVTGIGDTIGMLMSHGNISPYIMAWL
                     ITVLIRLATGQGVVSAMTAAGIISAAILDPATGQLVGVDPALLVLATAAGSNTLTHIN
                     DASFWLFKGYFDLSVKDTLKTWGLLELVNSVVGLIIVLIISMIA*"
                     /standard_name="gntP CDS"
     gene            complement(49931..50299)
                     /note="lactate metabolism"
                     /standard_name="lactate utilization protein C gene"
     CDS             complement(49931..50299)
                     /note="hypothetical protein YkgG"
                     /product="/protein_id="" /transl_table=11
                     /translation=""VVWDPARGSENITQAEQAKVGVVYAEYGLTESGGVVLFSAPER
                     GRSLSLLPESSIFVLRKSSILPRVAQLAEKLHQKAQAGERMPSCINIISGPSSTADIE
                     LIKVVGVHGPVKAVYLIIEDC*"
                     /standard_name="CDS"
     misc_feature    50349..51317
                     /standard_name="IS5 family transposase"
     CDS             50349..51317
                     /note="mobile element protein"
                     /protein_id="/transl_table=11
                     /translation=""LKDQITHLPNNADRSVAKQKFKITNWPTYNKALINRGSITFWL
                     DDEAIQAWYESATPSSRGRPQRYSDLAITTVLVIKRVFRLTLRAAQGFIDSIFTLMNV
                     PLRCPDYTSVSKRAKSVNVSFKTFTRGEIAHLVIDSTGLKVFGEGEWKVKKHGKERRR
                     IWRKLHLAVDSKTHEIICADLSLNNVTDSEAFPGLIRQTHRKIRAASADGAYDTRLCH
                     DELRRKKISALIPPRKGAGYWPGEYADRNRAVANQRLTGSNARWKWTTDYNRRSIAET
                     AMYRVKQLFGGSLTLRDYDGQVAEAMALVRALNKMTKAGMPESVRIA*"
                     /standard_name
     variation       51376
                     /standard_name="G"
     variation       51377
                     /standard_name
     variation       51379
                     /standard_name="C"
     variation       51383
                     /standard_name="G"
     variation       51385
                     /standard_name
     variation       51388
                     /standard_name="T"
     variation       51391
                     /standard_name="C"
     variation       51393..51396
                     /standard_name="GGTG"
     gene            complement(51443..53056)
                     /note="transposase"
                     /standard_name="IS1634 family transposase gene"
     CDS             complement(51443..53056)
                     /note="mobile element protein"
                     /product="/protein_id="" /transl_table=11
                     /translation=""MSAAQPVIKRLDHLGLIAAFCHEIGLPGIIDRVIPKYSDHNVS
                     HGDAVLAMILNGLGFHSRTLHMFSDFFETKPVAKLLAKDIEAHHLTDDVLGRTLDALY
                     EADVSALYQAIAEHVVDKLGLKTDSVHLDITSFHVDGEYAQDEDLNAIKLVKGYSRDH
                     RPELNQVVLELICENQAGLPVYMQALSGNTNDAKAFSEVTKRHIHCLKAAQNSRYFIA
                     DAALYTEESIRSLDEQQQKFITRVPMTIKSAKEALMNLEPEQLSHIGNGYSGCWVDAD
                     YGSVSQKWLLIHSEQATKREQVTFYKNLDKNITKELKALGQLKKKQFACAVDAEQAMS
                     DFANQCHLLGFAQSTIVKEPIYSGRGRPKKDEKPTGYHYLIDATPYADLEKVKLAKLK
                     VGMFILATNDTDNTDLTMVALLEHYKSQQKVERGFRFLKSPEFLTSSIFLKKPQRIEA
                     LLMIMTLSLLVYASLEHKIRESLTKTEEFFPSMVKNKTTTKPTARWVFLKFEGIDTLE
                     FGGQSFITGVQEHQTRLLKLLGVLYEAVYS*"
                     /standard_name="CDS"
     gene            complement(53159..53272)
                     /standard_name="hypothetical gene"
     CDS             complement(53159..53272)
                     /note="hypothetical protein"
                     /product="/protein_id="" /transl_table=11
                     /translation=""VPNNLLLLTNDLNHQQFGNDSNLLIVFYPSFRSQFQN*"
                     /standard_name="CDS"
     gene            53331..54035
                     /note="IS6-like transposase"
                     /standard_name="tnpA gene"
     CDS             53331..54035
                     /note="mobile element protein"
                     /product
                     /protein_id="/transl_table=11
                     /translation=""MNPFKGRHFQRDIILWAVRWYCKYGISYRELQEMLAERGVNVD
                     HSTIYRWVQRYAPEMEKRLRWYWRNPSDLCPWHMDETYVKVNGRWAYLYRAVDSRGRT
                     VDFYLSSRRNSKAAYRFLGKILNNVKKWQIPRFINTDKAPAYGRALALLKREGRCPSD
                     VEHRQIKYRNNVIECDHGKLKRIIGATLGFKSMKTAYATIKGIEVMRALRKGQASAFY
                     YGDPLGEMRLVSRVFEM*"
     gene            54109..54408
                     /note="tail fiber assembly protein"
                     /standard_name="phage tail gene"
     CDS             54109..54408
                     /note="Tail fiber assembly protein"
                     /product="Tail fiber assembly protein"
                     /protein_id="/transl_table=11
                     /translation=""MITPPKGKILGVVKGKPAWVDIPPPTQEELIQVAEREKKRLIN
                     VANDFINSKQWPGKAAIKRLKDNELVQYNLWLDYLDYLESTDASTAPDIDWPEMPI*"
                     /standard_name="CDS"
     gene            54519..55079
                     /note="recombinase family protein"
                     /standard_name="recombinase gene"
     CDS             54519..55079
                     /note="DNA invertase"
                     /product="/protein_id="" /transl_table=11
                     /translation=""MIIGYARVSSNHQDTELQMQALRAAGCKLIFEEKASGRKTNRP
                     ILKKVVEMLEPGDELVIWKLDRIGRNVLHALLTFQSLAERNVNIRSITDGVDLSTASG
                     RYNFRNILSAAQYESDLNSERTLAGLAVARAKGRIGGRKPKFTNEHWDAFEREIKSGC
                     SHRDIALKYGVGLSTLYKRYPAQQEHQ*"
                     /standard_name="CDS"
     misc_feature    55322..55930
                     /note="glutathione transferase, glutathione metabolism"
                     /standard_name="gstA glutathione transferase gene"
     CDS             55322..55930
                     /note="Glutathione S-transferase"
                     /protein_id="/transl_table=11
                     /translation=""MKLYYTPGACSMAPHIALREAGLKFDLEKVDLMTKKTESGADF
                     TAINPKGYVPALQLDNGQVLTEVGVVLQYIADQKPGSGLAPAAGTLERYRLMEMLNFI
                     STELHKNFGPLFNPAAGDDAKKAAIEMIGKRLGYLDQQLAGKQYLLGDTFTVADCYLA
                     TMLGWCQYAKLDLSAWPNIGAYAGRVMSRPAVIETMKAEGLMG*"
                     /standard_name="Glutathione S-transferase"
     variation       55945
                     /standard_name="G"
     variation       55947
                     /standard_name="G"
     variation       55958
                     /standard_name="C"
     variation       55960
                     /standard_name="C"
     variation       55964
                     /standard_name="C"
     variation       55966
                     /standard_name="C"
     variation       55969
                     /standard_name="C"
     misc_feature    56014..56805
                     /note="glutathione metabolism"
                     /standard_name="gloB hydroxyacylglutathione hydrolase"
     CDS             56014..56805
                     /note="hydroxyacylglutathione hydrolase"
                     /protein_id="/transl_table=11
                     /translation=""MLVERIWTGNSYRNFNYLIACPETGEALAIDPLDHEKTLNTAR
                     VKGWQITQILNTHEHHDHTGGNAAVVAATGAKVIAHHKAAGKIEGMDRGVKAGDVIKV
                     GRHIELECLDTPGHTMCHICLRSHTDEPALFSGDTLFNAGAGNVHYGGSVDELYTTFV
                     QQLAKLPENTRVYPGHDYIENNLRFTLAREPGNAAAQALLPRVTGHDPATSVVTTLAE
                     EKRFNTFFRLASPEVIAKLRESFPELPEQPDAKTVFTKLRELRNQW*"
                     /standard_name="hydroxyacylglutathione hydrolase"
     gene            56851..57864
                     /note="IS91 family transposase"
                     /standard_name="TnpA2 transposase gene"
     CDS             56851..57864
                     /note="IS, phage, Tn; Transposon-related functions"
                     /product="IS, phage, Tn; Transposon-related functions"
                     /protein_id="/transl_table=11
                     /translation=""VHFHVCAVDGVFEEVAGEEGDAADAASQSSPSRIIFHPATGVT
                     ADAVGQVQASLRKRILRAFVGRGLLESFEAQEMLGYKHSGFSADTSVCIAAHDRAGLE
                     RLLRYCARPPFAMERLRKAGSELVYRCAKQHSEPGSLPHNKRGVKADEITLTPLELIE
                     RIAKLVPPPRTHRHRYFGVLAPNSPLRPAVTALARDAAVKPAQVQAEPASTAAGEGAL
                     GVRSPLPTQTEPAQPVPPKRPAHYLWAVLMARIYEVFPLLCPICGGQMHIIAFITHSA
                     DIRQILEHIGVETEPPHITPARGPPLWDECDAQAAEGVEPAPDWDEATQPAPDFEVDQ
                     RVSW*"
                     /standard_name="CDS"
     CDS             58029..58160
                     /note="hypothetical protein"
                     /protein_id="/transl_table=11
                     /translation=""VIVFAWGRGLDKMPGGLAVSEIERKTEFCTTKKEMRKNSYFCV
                     *"
                     /standard_name="hypothetical protein"
     misc_feature    complement(58282..58914)
                     /note="phage transcription factor"
                     /standard_name="bacteriophage CI repressor gene"
     CDS             complement(58282..58914)
                     /note="hypothetical protein"
                     /protein_id="/transl_table=11
                     /translation=""MNTVKKENVSFAQSGKESIRDRMKSLFKGRSLRKVSLDWDLPY
                     STLNNYFARSATPSVEILVKISEIENVSLAWLATGKDGVYMLDEAHSSNGQAQPIIEN
                     GLTDGSSPFAFTAVPLKDDKFLSLTWAMFFEALDHDEKKKLIDIYARMGVRGVLDLLS
                     KYNDTLSVLVELPQAEQERLLRIHEQMKKGSSELDQKAAESGLTSEDKKAV*"
     misc_feature    59097..59324
                     /note="helix-turn-helix protein"
                     /standard_name="transcriptionall regulator gene"
     CDS             59097..59324
                     /note="transcription factor"
                     /translation="MEINEVQRDWHRIDIVAELHKRGVTMRGLSASAGLKPDTLKNAL
                     ARSYPKGERIIANALNLEPASIWPSRYNKDL*"
                     /standard_name="transcriptional regulator"
     misc_feature    59326..59493
                     /note="Mu-like"
                     /standard_name="hypothetical transposase gene"
     CDS             59326..59493
                     /note="hypothetical protein"
                     /protein_id="/transl_table=11
                     /translation=""MFVTVNELVGVPGLPTTQQGLRYSLKKSAGNSPELVRKRALLQ
                     IVGGDKLIIPFC*"
     misc_feature    59505..60209
                     /standard_name="IS6 family transposase gene"
     CDS             59505..60209
                     /note="mobile element protein"
                     /protein_id="/transl_table=11
                     /translation=""MNPFKGRHFQRDIILWAVRWYCKYGISYRELQEMLAERGVNVD
                     HSTIYRWVQRYAPEMEKRLRWYWRNPSDLCPWHMDETYVKVNGRWAYLYRAVDSRGRT
                     VDFYLSSRRNSKAAYRFLGKILNNVKKWQIPRFINTDKAPAYGRALALLKREGRCPSD
                     VEHRQIKYRNNVIECDHGKLKRIIGATLGFKSMKTAYATIKGIEVMRALRKGQASAFY
                     YGDPLGEMRLVSRVFEM*"
                     /standard_name="IS6 family transposase gene"
     CDS             60215..60334
                     /note="hypothetical protein"
                     /protein_id="/transl_table=11
                     /translation=""LNKTKGCLIANFATVPIQASQLVVKIGVAKTGVTIDSVF*"
     misc_feature    complement(60456..62543)
                     /standard_name="conjugal transfer trbC gene"
     CDS             complement(60456..62543)
                     /note="hypothetical protein"
                     /protein_id="/transl_table=11
                     /translation=""MQQESVDSKKVLRPDGSFMEWFLTPNVQFGLLAILTVLGLFLP
                     FTMLLSILILPPLMVAFTDRKFRPPLRMPKDCEMFDDTLTTETQAEYRLGPIRIPHKV
                     RERKKAKGILYVGYERGRLFGRELWLNMTDLLRHMVFFGTTGSGKTETFYGFIVNFLL
                     WCRGYCLSDGKADNKLAFATWSLARRFGREDDYYVLNLLTGSIDRFVNLVKQESIPAQ
                     SNSVNLFSVAPPTFIIQLMESMLPQVGGDSAQWQDTAKAMMSALINALCYKRARGELL
                     LSQRTIQKNMSLPAMAALYVEAKKNGWHSEGYAALESYLENTPGFLLANAEYPETWEA
                     RAFEQHNYMSRQFLKTLSLFNETYGHVFPEDSGDIRMDDIFHNDRILIVMIPSLELSR
                     GEAATLGRLYVTLQRMTISKDLGYQLEGKKEEVLLTHALNNQAPYGLIYDELGQYFTS
                     GMDTLSAQMRSLEKMGVFSSQDHPSLARGANGEVDSLIANTRVKYFESIEDRKTFEIL
                     RETVGQDYYSELSGQEAEHGTFSKTVREGDLYQIREKDRVNIRELRKQTEGQGVISFQ
                     DALVRSAAFYIPDNEKFSSELPMRINRFIEVLPPSPATLYSIYPERKDDELAETNPDA
                     MRFPPIKLFGYDKAANSLLEKIEVFYELQCGAISPEEMSVCLFELFAEWLDGTETDDV
                     LYHQEDDLFPMIEM*"
     gene            complement(62556..63506)
                     /standard_name="conjugal transfer trbB gene"
     CDS             complement(62556..63506)
                     /product="TrbB"
                     /protein_id="/transl_table=11
                     /translation=""MKLTVKTDRNTLYLSADGNYQEQALHSFPLSACHFGLGHDAGS
                     GHILTHNTFSGEAVQLFRFENEYQAIEALNNIRKKLKQQRGLNAVRRLSNFIFWPVAA
                     LGFIVSINGALMNMHQPAQPLQANSYAPAPGLQQPATAPEQLQVQAAPEAPKKLADND
                     LLSLKDAVTSGRFTISLSTGHKHTLYVFSDPMCPHCRALEPRLQELSKRYNVEIFPVS
                     VYGDLRSMVRAAPVLDTGKDTRLKSWEDTINMGYTTMNPKIDDPKTAPDTTGARLVDA
                     NNMAFAKFGFIGTPSIVADSGDVIPVSVVKDDARLQQAIGE*"
                     /standard_name="trbB CDS"
     gene            complement(63517..64824)
                     /standard_name="conjugal transfer trbA gene"
     CDS             complement(63517..64824)
                     /note="hypothetical protein"
                     /product="/protein_id="" /transl_table=11
                     /translation=""MQNQPQRKGGGDDGLMIIGALLIMITVMWFGFRDYVIYGVCRL
                     LYWIYGVLPDAITPGNAAERRDMLLSAARYNHQVSLWDFISVMNDTASVLFPLFILII
                     GLFVWVISRNPYYRLTRKLTIRNLPWVMVKNYPGIAHILARFGHLDQLLLNEDPEEAR
                     SAQSPVEFAQEHNLIDTAKRRLRKKAAHKVFLSQVNLAPEGAALSLAPWEKALAASFV
                     HLRFMGDRPTAKSILDDLNRSCLRTKDGFPDYSLAAGFWTVASQCEAFREFAKGRRSS
                     RSLLYALFDDDLQLPSANFRWLKGVDRTLWYALSSAGRGKFFIEGGGVIAWSQCESYR
                     LTLDEEKAAKFPPTVRAAVLGLELDLLHYRHIDRRDPAIPVAHWQEDVIPPFAFESDA
                     EAEDEPATPPAAPHDTPNNSLRLTDDEPTPAKPQPATRPDHLEL*"
                     /standard_name="CDS"
     gene            complement(64824..65219)
                     /standard_name="lytic transglycosylase gene"
     CDS             complement(64824..65219)
                     /note="putative lytic transglycosylase"
                     /product="/protein_id="" /transl_table=11
                     /translation=""MVDAPPSIPLPTCMVEAAQIYHIPLRGFLALWLTEGGKPGMKN
                     KNKNGTYDYGAFQINTIWANKLASDFGVKAEQLQHDFCASAMASAYILKYNIILEGGD
                     FWQGVGRYHSNTPARKAWYIGKVYQNSLRF*"
                     /standard_name="CDS"
     misc_feature    complement(65324..65674)
                     /standard_name="DUF1496 domain gene"
     CDS             complement(65324..65674)
                     /note="hypothetical protein"
                     /protein_id="/transl_table=11
                     /translation=""MKFTTKIALILAASVISCSAFAQSVSAPKTDSLLSSILGEQVQ
                     TNQHLVQLLAKDQDAGITLTPEQKKTSCLYESHYYSSGAPLTVGKETLRCTLSGEIPT
                     WENVNEGNIVSVEGK*"
     misc_feature    65787..66440
                     /note="protease"
                     /standard_name="CPBP family intramembrane metalloprotease
                     gene"
     CDS             65787..66440
                     /protein_id="/transl_table=11
                     /translation=""MIQSRNKYLQFMLVLLAAWAIAWGAMFVMGQAVLLYGLGKNTL
                     FFSHGAVLVYLLCVFLVYRRWVAPLPVVGQLSNVGALWLVGAMAVVYVGEFLLGKVLD
                     LPAEPFMTKLFADKSIPDVILTLLAVFILAPLNEEILFRGVMLNVFRSRYNWTMWLGA
                     LITSLLFAAVHMQYQNLLTLAEMFLVGLITSAARIRSGGLLLPVLLHMEATALGLLLG
                     *"
                     /standard_name="CPBP family protease"
     misc_feature    66532..66789
                     /standard_name="type II toxin-antitoxin system antitoxin
                     pemI gene"
     CDS             66532..66789
                     /note="Programmed cell death antitoxin PemI"
                     /protein_id="/transl_table=11
                     /translation=""MHTTRLKKVGGSVMLTVPPALLNALSLGTDNEVGMVIDNGRLI
                     VEPHRRPQYSLAELLAQCDPNAEISAEEREWLDAPAAGQEEI*"
                     /standard_name="PemI antitoxin"
     misc_feature    66791..67123
                     /note="RNA interferase"
                     /standard_name="type II toxin-antitoxin system pemK gene"
     CDS             66791..67123
                     /note="Programmed cell death toxin PemK"
                     /protein_id="/transl_table=11
                     /translation=""MERGEIWLVSLDPTAGHEQQGTRPVLIVTPAAFNRVTRLPVVV
                     PVTSGGNFARTAGFAVSLDGAGIRTTGVVRCDQPRTIDMKARGGKRLERVPETIMDDV
                     LGRLATILT*"
                     /standard_name="PemK toxin"
     misc_feature    67216..67650
                     /standard_name="error-prone DNA polymerase V umuD gene"
     CDS             67216..67650
                     /note="Error-prone repair protein UmuD"
                     /protein_id="/transl_table=11
                     /translation=""MALDLVYPRPSVEGDTLPFFAEPVAAGFPSPAAGYEANELNLH
                     DYCVRRPAATYFLRVSGDSMRDARIHDGDVLVVDRAEEPRHGSIVIASIDNEFTVKQL
                     QLRPYPCLMPLNPAFPPIRFDPEALQIWGVVTFTVMRHRPCTP*"
                     /standard_name="UmuD DNA polymerase V"
     gene            67716..68903
                     /note="Error-prone, lesion bypass DNA polymerase V (UmuC)"
                     /standard_name="error-prone DNA polymerase V umuC gene"
     CDS             67716..68903
                     /note="Error-prone, lesion bypass DNA polymerase V (UmuC)"
                     /protein_id="/transl_table=11
                     /translation=""VVVLSNNDGALVAVNRAAKALGVRRGEPYFRCRRLLEQHNVAV
                     FSSNYTLYASFSARFATVVESLAPRTFVYSIDELFADASHMEGVMTPQAFGQLLRAEV
                     LRQTTLTCGVGVAPTKTLAKLCNHAAKTWPATGGVVALSDPVRLKKLMSLVAAGDVWG
                     VGHRTEKGLAAMGIKTALALAEMDIRLARRLYGVTLERTIRELRGEACFALEEGTGAK
                     QQLVVSRSFGARVTQLAQMQQAVTKYATRAGEKLRQENRLAKVVTVFIRSSAYDAGGV
                     PYSNQATEVLPVPSQDTRDIIAAAQLGLSRIWREGVRYAKAGVMLSDLQGYETQLDLF
                     SPAAVRPGSEKLMATIDKINREGRSRIFFAGEGIDPEYAMRREMLSPAYTTQWKDIPA
                     AFMR*"
                     /standard_name="UmuC DNA polymerase V"
     gene            complement(69026..69235)
                     /standard_name="hypothetical gene"
     CDS             complement(69026..69235)
                     /note="hypothetical protein"
                     /product
                     /protein_id
                     /transl_table=11
                     /translation="MKDEIRHEKPVEVNIQLTHREAQALAQLVKRLGFSDCRGLATSD
                     IEAYLMMDGINQIMKALAEEGYAPR*"
     gene            complement(69238..69456)
                     /standard_name="hypothetical gene"
     CDS             complement(69238..69456)
                     /note="hypothetical protein"
                     /product
                     /protein_id
                     /transl_table=11
                     /translation="MFSIIYHAGAAVLFLVMSLAAGAGLLLHSHEYTTGHFWNMTGLC
                     IVSTLVWIWAVAQAKEAWYISRNIKKGL*"
     gene            complement(69501..70184)
                     /standard_name="hypothetical gene"
     CDS             complement(69501..70184)
                     /note="tgtA5 cluster protein 2"
                     /product="tgtA5 cluster protein 2"
                     /protein_id
                     /transl_table=11
                     /translation="MNRRLHLITTCTRRKAGSVEDTVFPGDTSLDDAFDGWYRLIAQA
                     ARRPGRVLETGELYRGAHWLRARGIAARWPGIELWAMSAGLGLRHHTDPAVAYEATFH
                     AMPFAPATVWGSLTARPPLAGRCASLAELMQRCPDERFVIAGSPVYISAAEQDILAGV
                     PALHDAATQLIIVTSQGYRGPLQPFLKRSRADMMATLKSNMTCLNIACAGALIDAMMQ
                     ADARQAATI*"
                     /standard_name="CDS"
     gene            complement(70181..70453)
                     /standard_name="helix-turn-helix transcriptional regulator
                     gene"
     CDS             complement(70181..70453)
                     /note="hypothetical protein"
                     /product
                     /protein_id
                     /transl_table=11
                     /translation="MKTTCHAAGITAAPLSPQEWRALLRAKGWKQKELARRWNVSETW
                     ISKLANNPERGTHWNDACRGLPDIRARRPGEPRAAGTDAPEPGGPE*"
                     /standard_name="helix-turn-helix transcriptional
                     regulator"
     gene            complement(70471..71745)
                     /note="type II toxin-antitoxin system RelB antitoxin gene"
                     /standard_name="relB antitoxin gene"
     CDS             complement(70471..71745)
                     /note="type II toxin-antitoxin system RelB"
                     /product
                     /protein_id
                     /transl_table=11
                     /translation="MTGFFERKKRAKNAQLTVRLDEQLKKRAELRLEAMGMTATEAVE
                     QLYRFIADHGRMPVTERIVTFDIQSQRGRAIALNPADAVTENTRRFLQSLGAVEVVCC
                     DPAAFEQAVLEYFSLYVADQAACLLAGVLNVTFMVNAASRVKDDWHDRLLSLLQRDFD
                     FSEEQSVTFINSIVDSEHVDPAIVSRNNTAWRSGKSTGSGAGAEQALLDNTNVRVFYP
                     SGEAPVSGEIGAAVLQRFLTFLAERGVSCSDPQRLTESAGRAWGVRENMIGNMPPGIQ
                     QAINDGVIFEASADTPDFSPELAAAFGFTQAQAEAVLKPALTARDLPGFLQRFLAFLA
                     DRGISCSNPRRFTEKVTEYASHEGPHRLIAMLMSRIRDEGVSFVFHNESPDELPRLAA
                     SLPGELADTFGFTGWQATTILRQIQPARPGQD*"
                     /standard_name="RelB antitoxin"
     gene            71936..72085
     CDS             71936..72085
                     /note="hypothetical protein"
                     /product
                     /protein_id
                     /transl_table=11
                     /translation="MVSAPAAARPFPCLPLPVDFVFSGIYVFSAMSAPAKRYFPVVTG
                     VKVTG*"
     gene            72272..72628
                     /standard_name="hypothetical gene"
     CDS             72272..72628
                     /note="hypothetical protein"
                     /product
                     /protein_id
                     /transl_table=11
                     /translation="MEYEAYKVRGYGFGLKKEITGVLGRYPTQEEAQKVADDYTQACL
                     RDNLPDSYDMGMVRPVAAGEPAALDPDVFRGPGAPFLMDAGQITTGHTVCLGKAADGK
                     RFYFGGEHSGGHQTYK*"
     gene            72606..73184
                     /standard_name="hypothetical gene"
     CDS             72606..73184
                     /note="hypothetical protein"
                     /product
                     /protein_id
                     /transl_table=11
                     /translation="VATKHINDELWNRIEALTVKANTMHGLLRPIKEAEVLHLVLQRG
                     LELLTDDDLLQLGKYRRPIGFVLRRPGMEMLKLDTLSMADAATILMRSGPATLCIWSR
                     DDILRQAGEDVIRERLPDAALLSEGDDRARFQTLLPGFWNAAHRGETAVISLRADSAD
                     YAIARITDLMCEALLGYKGQRAWRPAEDEQGE*"
     gene            73186..73593
                     /standard_name="hypothetical gene"
     CDS             73186..73593
                     /note="hypothetical protein"
                     /product
                     /protein_id
                     /transl_table=11
                     /translation="MVTQPMVLLGAVHPVAGDLFLEVIPDSEVGFVDIYQLTDRLYVG
                     DYLVINNPEWRRREPAFDGRPWDEWVIREHLSRIDWYSNDTILRLCQRHNLSCADLQK
                     WGENVARWKDVPVMVAREEDDVSITLLSGFTDN*"
     gene            complement(73746..74291)
                     /standard_name="hypothetical gene"
     CDS             complement(73746..74291)
                     /note="hypothetical protein"
                     /product
                     /protein_id
                     /transl_table=11
                     /translation="MDINYYDEHQEEFEAVKLALKGEMERIWGSMLKERGDNLDDEAT
                     YLNLFEELQYNFSPSSFSKLTPAQELDKDKIAAFVARTRGYKHGITIKCRPGRPQKWL
                     KGRIKPLEDAEGTNLCWIDTATIVHIGAGQQFDDQYYLTVTTQTGQSYRVNELRLPGR
                     LLEAAQDSLFRALDSTTGGNF*"
     gene            74432..74893
                     /standard_name="hypothetical gene"
     CDS             74432..74893
                     /note="hypothetical protein"
                     /product
                     /protein_id
                     /transl_table=11
                     /translation="MIKKPLIAGIMLVVAHTAGAAQGDDTDLQQIYTEAGIQGICSAG
                     MLAVPEGARDEVVPQNVRHLLVQCAYFDEQQLRRRAGLPAQTFSHWRDRNAVLNLSSD
                     QVSDALWLSAWRDFRAQLASAYPAPAEKKAQGKEAVPAGTKPGTEHGSAAD*"
     gene            74890..75140
                     /standard_name="helix-turn-helix transcriptional regulator
                     gene"
     CDS             74890..75140
                     /note="hypothetical protein"
                     /product
                     /protein_id
                     /transl_table=11
                     /translation="LTGFDLILWRRGLNWTQERAAAELGISRTSLVKYEDGETVPRTI
                     QLATVALTLKAEWPTLKTMSKDRLLRQLKYEVLRIDNE*"
     gene            75131..75718
                     /standard_name="restriction endonuclease gene"
     CDS             75131..75718
                     /note="hypothetical protein"
                     /product
                     /protein_id
                     /transl_table=11
                     /translation="MNESIHVVGSFILAGILLYGLWLGTRRRRRRHERKQASAVRVID
                     KINTFPHFGQKIAYLRKIDPFVFEELLLEGFERRGFEVIRNRRYTGDGGIDGRVKIDG
                     QTWLIQAKRYTSYIAVGHVRDFSDLLNATGARGFFCHTGKTREGTKSLIRGDSRMILV
                     SGQKLLDLIATDAPFIPYPGYRPPAEMVQPEQETT*"
     gene            75715..76200
                     /standard_name="hypothetical gene"
     CDS             75715..76200
                     /note="hypothetical protein"
                     /product
                     /protein_id
                     /transl_table=11
                     /translation="MKFKGYVAALPALLLTGCAMLPGQPTDYDRFCNVSGIASHGETY
                     RVSDSQDFWLTPNGRYLSQAEYSSPADTLQKLTGVVSGEDPDQVRKNAVRVRVFRVES
                     ENSHKGACLPVRYDDNGAQRKMDSLTNGRRMVVFSEDEGQSGQQIYNKSRGTGFSYRL
                     L*"
     gene            76197..76445
                     /standard_name="hypothetical gene"
     CDS             76197..76445
                     /note="hypothetical protein"
                     /product
                     /protein_id
                     /transl_table=11
                     /translation="MSGLKGRRISADMFAMMLKVPVGELVFAARHNQPLHGQALPPYG
                     IGGGKSWSSTASTLSMTFDMQDAVDFSEKFHKIQSPDG*"
     gene            76464..77204
                     /note="partial"
                     /standard_name="tyrosine-type recombinase/integrase xerD
                     gene"
     CDS             76464..77204
                     /note="resolvase"
                     /product
                     /protein_id
                     /transl_table=11
                     /translation="LNTFPLQISQNSRSDAIGTGRVTYAYFDYADALALREMASQADL
                     PKYLLAPEVSVFLRYVPDLRQQVLFDTLWNTGARINEALALTGASFQLDGSRPFVRLK
                     TLKQRQRGRGRPGKDEEVFRLVPLTDPQYVRKVREFLTTLRIGKQQLLWPVQSDNTPR
                     NWIRKALDLAKRDSVTFSIPVTCHTFRHSFCMHLIQHGVPLKVVQAYAGHSRLETTET
                     YTRVFALDVGRQYGVRFSLPDSHLTLPE*"
     gene            77445..78419
                     /standard_name="plasmid segregation parM gene"
     CDS             77445..78419
                     /note="putative plasmid partition protein"
                     /product="putative plasmid partition protein"
                     /protein_id
                     /transl_table=11
                     /translation="MRIFVDDGSTNIKLAWMEDGAVKTLISPNSFKPEWSMTLLTDSS
                     VPASANYEIDGEKYSFDQLSPDAVRTTETRYQYSDVNVVAIHHALMQSGIEPQPVDVV
                     VTLPLGEYLDENDQPNMANIERKKANVKRAVAVQGRESFTVRKVSVLPESVPAGFSVL
                     KDLDDLDSLLIVDIGGTTLDIAHVRSKMSGFTKTHCDPKTGVSIITEAVKHALDTSVS
                     TRTSSYFADRLIQARNDETFLSRYLQNADQRAQVMKVLHEREKALTHRVTDSVGRFAG
                     FTHVMVVGGGASLVAGAVKQATGVSDDRFFVSDNPQFDLVLGMVAMKG*"
                     /standard_name="plasmid segregation protein ParM"
     gene            78422..78865
                     /note="plasmid partitioning/stability family protein"
                     /standard_name="plasmid stability parB gene"
     CDS             78422..78865
                     /product="ParB"
                     /protein_id
                     /transl_table=11
                     /translation="MTDNRKCSFYIYPERNAADRVADGFLEKLPQKERGRAMRAMMLC
                     GAALMKQDERLPFLIAEFLTESTSMQDIQRIISSTLPQQDTGEMARLVEAFLQATGGG
                     SNTVSPAGGAAPENSPAVTPEPAAPEDRNLEETRKNVQHLFPDDD*"
                     /standard_name="plasmid partitioning/stability family
                     protein ParB"
     gene            78875..79438
                     /standard_name="Phospholipase D gene"
     CDS             78875..79438
                     /note="Phospholipase D"
                     /product="Plasmid conjugative transfer endonuclease"
                     /protein_id
                     /transl_table=11
                     /translation="VKKYVLLTLTLIAGAVAANPVTAAGNIAGDVQAQAATEVKTGFS
                     PGGTALNLVLDSIDHAQHEILVAAYSLTSRPVAGALRAAKKRGVSVVVVADRKANDNR
                     YTEVNFLANNRVAVRINDNYEAMHDKFMVFDRRAVLTGSFNFSASADSRNAENVVLIS
                     GAPAVTEAYVNEFSRLWGEGKDVAPRY*"
                     /standard_name="Phospholipase D"
     gene            79556..80062
                     /standard_name="hypothetical gene"
     CDS             79556..80062
                     /note="hypothetical protein"
                     /product="hypothetical protein"
                     /protein_id
                     /transl_table=11
                     /translation="MQSFPLFVSRVVPVIPLSHCLRQRRWSLHNTPCQIDLRSGCHLR
                     SQPFGTLSRREISDRPPAMPRGYWFRQCSRDVMLTGRIDQADPMKQVYYNEGWSGPNK
                     YTFEVYQLENGRYRALARKWNGKINKVQQETQYLSDTREGLKHQDYPRTRQVKIFLNS
                     DFWEKGND*"
                     /standard_name="CDS"
     gene            80064..80534
                     /standard_name="hypothetical gene"
     CDS             80064..80534
                     /note="hypothetical protein"
                     /product="hypothetical protein"
                     /protein_id
                     /transl_table=11
                     /translation="MVSVVPQPETVKTLREKMGMTETALGAVMGYELRAWQRKEAISD
                     DLSQYNKTSLRPGEYNMLMLIAGVHPDYRLNRTFSPDDMVKEPATAEDVRRLRLALGL
                     KHAEIAALFGYKPASWQTKEKAAQRGVKLKTGEFNFLLLLAGEHPSLQLVEKAK*"
                     /standard_name="CDS"
     gene            80563..80973
                     /standard_name="hypothetical gene"
     CDS             80563..80973
                     /note="hypothetical protein"
                     /product="hypothetical protein"
                     /protein_id
                     /transl_table=11
                     /translation="MITTRRMLMLYACLVPVALTGCDLADYFPNVPQPVPVISPGYQV
                     DIDGHPVRISGFDDCPRDKDEARHAAAQDEKGCIVLSAERSEVKVRLYQPAGAVTETW
                     RIIREKDARQNDIIRLQRPNGALVMQNLQGKESP*"
                     /standard_name="CDS"
     gene            81091..81354
                     /standard_name="hypothetical gene"
     CDS             81091..81354
                     /note="hypothetical protein"
                     /product="hypothetical protein"
                     /protein_id
                     /transl_table=11
                     /translation="MTALNSQQQADVARYIREHGNKTVISPEWSLIYFSLCQCELHQS
                     HEAIIFHNGRPAGLFLLNETGELTELYLLGSLSDILTAAAVNK*"
                     /standard_name="CDS"
     gene            81376..81738
                     /standard_name="DUF3085 gene"
ORIGIN      
        1 ggtcccctaa cgagggaaat atatgaaatt ttcagcagaa gaactcaaca ttatccgcca
       61 ggcggacgcc attattgccg gtaaaattac cacaacggat tttatcaccg gcgccgacgc
      121 cgcgcgttcc ttactgcggt ttcgtcttgc tgcagaacca cgcgaatcat tctgcgcgtt
      181 ctttcttaac tgccacaacg gcgtgattgc gtttgaagaa ctgtttaagg gaactatcag
      241 cagcgtcacc gttcatccgc gtatcgtcct gcaacgcgcc ctgcatcata atgccgccgc
      301 cgtggtactg gcgcataacc atccttccgc taacaggggt ctgagggcca atggaacgaa
      361 aacgtacgct aaggaaataa ccaattgtta taattgatat tattcattct tctctatgaa
      421 ctgaaagccc gcactaagca atgttttagc ctcaaatgac ttttttacct acccaactaa
      481 cgtaacgatc gcacatcagg tcgtttttca accgcatagt gacacctgca ctcacatgcg
      541 agaaaacaca tatgattttg acttcttgtt ttggtggaga gacaataccc attcatagca
      601 ggagtacata atgccagaaa ttgcatccct acaacttttc aaaatactat ctgatgaaac
      661 ccgcctgggt atcgtgctac tgctcaggga gatgggggag ctgtgcgtat gcgatctctg
      721 cacagcgctg gaacaatcac aacccaagac ctcccgccat ctggcgatgc ttcgggaaag
      781 tggcctgttg ctggatcgca agcaggggaa atgggttcat tatcgcttat ccccgcatat
      841 tccttcctgg gctgccctgg tgattgagca ggcctggtta agtcaacagg acgacgtaca
      901 ggccatcgcc cgtaagctgg catcggccaa ctgctctggc agcggtaagg ctgtttgtat
      961 ctaaaaattt tgcctgtaca tatatgtttt tacgaatatg aggtgttaaa gatgaaaatg
     1021 ttaacggtgt ttgatccggc gatgtgctgc agtaccggcg tttgtggttc agatgtcgat
     1081 caggttttgg tcaatttttc tgctgatgtg caatggctga aagggcgtgg ggttcagatc
     1141 gaacgttata acctggcgca gcagcctatg agcttcgttg agaacgaaaa agcgaaagca
     1201 ttccttgagg cttctggagc tgaagggctt ccgctgctgt tgcttgatgg tgaaacggtg
     1261 atggccgggc gatacccaaa acgcgctgaa ctggctcgct ggtttggtat accgctggaa
     1321 aaggtgggtt tagcttccac cagttgctgt ggtggtaaaa cttcctgttg ttgagtatgt
     1381 caggaggaca tatgaaattc ttagagaata tcccgtctta cctgtttttc accggtaagg
     1441 gaggtgtagg caaaacttcg atttcctgcg caacggctat acgtctggct gaactgggaa
     1501 agcgtgttct gcttgtcagt accgacccgg cttccaatgt cggtcaggta ttcgatcaga
     1561 ctatcggtaa cactatccag cccgtgactg ctgtgtctgg tctttcggct ctggagattg
     1621 acccgcagga cgccgcccag caataccgcg ccagaatcgt tgaccctatt aaaggtcttt
     1681 tgcctgatga cgttgttaac agcatcagtg aacagctttc aggagcttgt acgacagaga
     1741 tcgctgcatt cgacgagttt actggcttac tgactgacgc ttctctgctg acccgctttg
     1801 atcacatcat ttttgatact gccccaactg gccacactat tcgccttctt cagcttcccg
     1861 gagcctggag cagcttcatc gaaagtaacc cggatggtgc ttcctgtctt ggtccaatgg
     1921 ctgggctgga aaaacaacgc gagcaatatg ctcatgcggt tgaggcatta tccgatcctg
     1981 aacgaactcg ccttgtgctg gtcgcgcgat tgcaaaaatc aacactgcag gaagtcgctc
     2041 gtactcatga cgaattatca gctattggcc ttaaaaatca gtatttagtc attaacggtg
     2101 tcctgcctgc gagcgaagca gaacgtgatg cactggccgc tgcaatatgg caacgggagc
     2161 aagaggcgct ggcaaatctt cctgccgggt tatctgattt gccgacagac aacttatacc
     2221 tgcagccgct gaacatggtt ggtgtatccg cattgaaagg cctgctcaac gaacacgctg
     2281 agataacatc gcttcctgaa caaagcccac agaacaagcc agagaatatg tcgttgtctg
     2341 tcctggttga tgatatcgcc cgcagtgaac acggtttgat tatgctgatg ggcaaaggtg
     2401 gtgtgggcaa aaccacaatg gctgcggcta tcgccgtcag tctggcggat aagggttttg
     2461 atgtgcatct caccacctca gatcctgctg cacatctcag tacaacgctc aatggcagcc
     2521 tcaaaaatct gcaggtcagc cgaatcaacc ctcacgatga aactgaacgc tatcgtcagc
     2581 atgttcttga gacgaaaggc agggatctgg atgaggctgg gaaacggctg ctcgaagagg
     2641 atttacgttc tccttgcaca gaagagattg cggtgttcca ggcgttttca cgcgtaattc
     2701 gtgaagctgg caaacggttt gtggtcatgg atacggcacc taccgggcat acgctattac
     2761 tgcttgatgc taccggggct tatcaccgtg agattgccag gaagatgggg gataaaggtc
     2821 attttaccac tccgatgatg cagcttcagg accaggaacg taccaaagtt ttgctggtca
     2881 ctctgcctga aaccacacct gtactggaag cggcaaacct gcagtccgat cttgaacgtg
     2941 cggggattca tccctggggc tggattatca ataacagcct ttcgattgca cagacgcaat
     3001 cgccgctgct ttgccagcgc gccctacaag agcgtcctca aatcgaggtt gtgaaaaacc
     3061 agcatgcaag ccgcatagcg ttagtaccgg taatggctgc agagcccact ggcatcgaga
     3121 aactcagaga gctggttgtt taattttttt tgtatataca gggcggcaaa gccgtcctgt
     3181 ctggaggatt tatgttactg gcaggcgcta tttttgtcct gaccatcgtt ttggttatct
     3241 ggcaaccgaa gggattaggg atcggctgga gtgcgacgct gggcgcggta ctggcgctga
     3301 tctctggcgt agtccatttt ggtgatatcc ctgtagtgtg gaatattgtc tggaatgcga
     3361 cggcgacctt tattgccgtg attattatca gccttctgct cgatgaatcg ggctttttcg
     3421 aatgggcggc gctgcacgtt tcacgttggg gtaacggtcg cgggcgtttg ctgtttacct
     3481 atatcgtttt gctcggcgca gcggtggcgg cactgtttgc caacgatggt gcggcattga
     3541 ttctgacgcc aattgttatc gccatgctgc ttgcattagg tttcagcaaa ggcactacgc
     3601 tggcatttgt catggccgcc gggtttattg ccgatacggc cagtctgccg cttatcgtgt
     3661 ccaacctggt taacatcgtt tctgcagact tctttgggct gggtttcact gagtatgcgt
     3721 cggtaatggt gccggtggat atcgcagcca ttatcgccac gctggtgatg ctgcatctgt
     3781 tcttccgcaa agatattccg ccaacttacg acctggctct cctgaaagca ccggcaaaag
     3841 cgattaaaga tctggcaacc ttcagaaccg gctggatagt gttgatcctt cttctggttg
     3901 gctttttcgt ccttgagccg ttgggtatcc cggtcagtgc gattgctgct gtaggggctg
     3961 tcattctgtt tgcggtggcg aagcgaggtc atgccattaa cactggcaaa gtgcttcgcg
     4021 gtgcgccatg gcagatcgtc atattctctc tgggaatgta tctggtgatc tatggtctgc
     4081 gtaatgccgg actaacagaa tacctctccg gtgtgttgaa cgtgctggca gataaaggac
     4141 tttgggccgc gacgtttggt actggcttcc tgacggcttt cctctcttcc atcatgaaca
     4201 atatgcctac cgtgctggtt ggtgctctct ctattgatgg cagcactgca acaggcgtta
     4261 tcaaagaggc gatgattttt gccaacgtga ttggctgcga tcttggaccg aaaattacac
     4321 ctattggtag cctggcaacg ttgctctggc tgcatgtcct ttcacagaag aacatgacca
     4381 tcacatgggg atactatttc cgcaccggga tcgtcatgac tctgcctgtg ctgtttgtaa
     4441 cgctggccgc gctggcgcta cgtctctctt tcactttgta atgagatact gatatgagca
     4501 acatcaccat ttatcacaac ccagcctgcg gcacgtcgcg taatacgctg gagatgatcc
     4561 gcaacagcgg tatcgagccg accgttattc tttaccttga gactccacct tcacgcgatg
     4621 agctggtcaa actcattgca gatatgggca tttccgtccg tactttgctg cgtaagaacg
     4681 tcgagccgta tgaggaactg ggtcttgcag aagataaatt tactgacgac cagctcatcg
     4741 actttatgct acagcatccg attctgatca accgtccgat cgtagtgacg ccactgggaa
     4801 ctaaactttg ccgtccttca gaggttgttc tcgatatcct tccagatgcc cagaaagcgg
     4861 ctttcaccaa ggaagacggt gaaaaagtcg ttgatgattc aggtaaaaga ctgaaataaa
     4921 gacgaagggg gcatttgccc ccttcattat tacttcgcca tttcttccag caggtcaata
     4981 ccaaccggct cttcgctctg tagcgctgtt aatgcaatac gctttgcata ctgctcttcc
     5041 acatcagaga tgagaggcag ctcgcggttc gccctgatct tcaggaaagg cgaagacggt
     5101 tgagcagctg ccaggctgtt attaacgacc catgcccacg gctcgatgcc agctcggcgt
     5161 agatcctgct gcaggttagc ggcttccagt acaggtgtcg tttcggcaag cgtcacgata
     5221 atcaccttcg tcttctccgg gtctgctgct ttttcgctat cacctgtctt cgatgtcaga
     5281 aagcgagaga attcggcttc atgctgtcgc cagaacacac tcatgcaatt gttgaatgcc
     5341 tttacatcac tcatgttcgt cctcaaattt tgctcagatt aacccggctc tcatcttcca
     5401 gaattttata aacagtggaa cgggcaatac tgagccggcg ggcaatatct gttgcaccag
     5461 ttccctgctg atgaagtgcc agtacactat ttctgtcgat gatgcgcttt cggccaaacc
     5521 ggataccttt cagcctggcc tcctgccgtc cttcgttcgt acgctccaga atcctcctgc
     5581 gttcggcctg ggctacagct gaaagaatgg tcacaaccat tttccccatt tcaccgtcgg
     5641 tgctgatccc gtcgtctatg aatcggaccg cgactccctg agcgtcgaat tcttttatca
     5701 gttggatcat atcggcagtg tcgcggccaa gccggtcgag tttcttcacc aggatgacgt
     5761 caccttcctc caccttcatt cgcagcagat ccagtccttt cctgtcggta gaactgccgg
     5821 atgctttgtc ggtaaatatg cgactggctt tcacccccgc ctctttaagc cccttgatct
     5881 gaatatcgag ggactgctgg cttgttgata cccgtgcgta accaaaaagt cgcataaaaa
     5941 tgtatcctaa atcaaatatc ggacagtggg tgtctgttat aacaaaaaat cgatttaata
     6001 gacacctaga caacaccatt ttagtgtgtc cgagaattta taacatttcg gacggttgca
     6061 aaaatgttac taaatgcccg tcaggcaggg aggccgatat gcccgttgac tttctgacca
     6121 ctgagcagac tgaaagctat ggcagattca ccggtgaacc ggatgagctt cagctggcac
     6181 gatattttca tcttgatgaa gcagacaagg aatttatcgg aaaaagcaga ggagatcaca
     6241 accgtctggg cattgccctg caaattggat gtgtccgttt tctgggcacc ttcctcaccg
     6301 atatgaatca tattccttcc ggcgtccgcc attttaccgc cagacagctc gggatccgtg
     6361 atatcaccgt tcttgcagaa tacggtcaga gggaaaatac ccgccgtgag catgcagcgc
     6421 tgatacgtca gcactatcag tatcgtgaat ttgcctggcc ctggacattt cgccttaccc
     6481 gtcttttata tacccggagc tggataagta acgaacgtcc tggcctgctt ttcgatctgg
     6541 cgacagggtg gcttatgcaa catcgtatta ttctccccgg agccactacg ctgacccggt
     6601 tgatttcaga ggtaagggaa aaggcgacgt tgcgcctgtg gaacaaactg gcactgatac
     6661 cgtcagccga acaacgttca cagctggaga tgctgctggg gccaactgat tgcagccgcc
     6721 tgtctttact ggaatcactg aaaaaaggcc ctgtgaccat cagtggtccg gcgtttaatg
     6781 aagcaattga acgctggaaa actctgaacg attttggctt gcatgctgac aacctgagta
     6841 cactcccggc tgtgcgcctg aaaaatctcg cacgttatgc tggtatgact tcggtgttca
     6901 atattgccag gatgtcaccg cagaaaagga tggcggttct ggttgccttt gtccttgcat
     6961 gggaaacgct ggcgttggat gatgcactgg acgttctgga cgccatgctg gccgttatca
     7021 tccgtgacgc cagaaagatt gggcagaaaa aacggctccg ctcgctgaag gatctggata
     7081 aatctgcatt ggcgctcgcc agcgcatgtt cgtacctgct gaaagaagaa acaccggacg
     7141 aatcgattcg tgctgaggtg ttcagctaca tccccaggca aaagctggct gaaatcatca
     7201 cgcttgtccg tgaaattgcc cggccctcag acgataattt tcatgaagaa atggtggagc
     7261 agtacgggcg cgttcgtcgt ttcctgcccc atctgctgaa taccgttaaa ttttcatccg
     7321 cacctgccgg ggttaccact ctgaatgcct gtgactacct cagccgggag ttcagctcac
     7381 ggcggcagtt ttttgacgac gcaccaacgg aaattatcag tcggtcatgg aaacggctgg
     7441 tgattaacaa ggaaaaacat atcacccgca ggggatactc gctctgcttt ctcagtaaac
     7501 tgcaggatag tctgaggcgg agggatgtct acgttaccgg cagtaaccgg tggggagatc
     7561 cccgagcaag attactacag ggtgctgact ggcaggcaaa ccggattaag gtttatcgtt
     7621 ctctgggaca cccgacagac ccgcaggaag caataaaatc tctgggtcat cagcttgata
     7681 gtcgttacag acaggttgct gcacgtcttg gcgaaaatga ggctgtcgaa ctcgatgttt
     7741 ctggcccgaa gccccggttg acaatttctc ccctcgccag tcttgatgag ccggacagtc
     7801 tgaaacgact gagcaaaatg atcagtgatc tgctccctcc ggtggattta acggagttgc
     7861 tgctcgaaat taacgcccat accggatttg ctgatgagtt tttccatgct agtgaagcca
     7921 gtgccagagt tgatgatctg cccgtcagca tcagcgccgt gctgatggct gaagcctgca
     7981 atatcggtct ggaaccactg atcagatcaa atgttcctgc actgacccga caccggctga
     8041 actggacaaa agcgaactat ctgcgggctg aaactatcac cagcgctaat gccagactgg
     8101 ttgattttca ggcaacgctg ccactggcac agatatgggg tggcggagaa gtggcatctg
     8161 cagatggaat gcgctttgtt acgccagtca gaacaatcaa tgccggaccg aaccgcaaat
     8221 actttggtaa taacagaggg atcacctggt acaactttgt gtccgatcag tattccggct
     8281 ttcatggcat cgttataccg gggacactga gggactctat ctttgtgctg gaaggccttc
     8341 tggaacagga gaccgggctg aatccaaccg aaattatgac cgatacagca ggtaccagcg
     8401 aacttgtctt tggccttttc tggctgctgg gataccagtt ttctccacgc ctggctgatg
     8461 ccggtgcttc ggttttctgg cgaatggacc atgatgccaa ctatggcgtg ctgaatgata
     8521 ttgccagagg gcaatcagat ccccgaaaaa tagtccttca gtgggacgaa atgatccgga
     8581 ccgctggctc cctgaaactg ggcaaagtac aggcttcagt gctggtccgt tcattgctga
     8641 aaagtgaacg tccttccgga ctgactcagg caatcattga agtggggcgc atcaacaaaa
     8701 cgctgtatct gcttaattat attgatgatg aagattaccg ccggcgcatt ctgacccagc
     8761 ttaatcgggg agaaagccgc catgccgttg ccagagccat ctgtcacggt caaaaaggtg
     8821 agataagaaa acgatatacc gacggtcagg aagatcaact gggcgcactg gggctggtca
     8881 ctaacgccgt cgtgttatgg aacactatgt atatgcaggc agccctggat catctccggg
     8941 cgcaaggtga aacactgaat gatgaagata tcgcacgcct ctccccgctt tgccacggac
     9001 atatcaatat gctcggccat tattccttca cgctggcaga actggtgacc aaaggacatc
     9061 tgagaccatt aaaagaggcg tcagaggtag aaaacgttgc ttaacgtgag ttttcgttcc
     9121 actgagcgtc agacccctaa cactgcaccc agccaggctg acaagctgat caccgagcgt
     9181 ctggcgcagg tgctggggat ggttgatgtc aaagtcctcg atcacctgat tgtgggcggc
     9241 agcgatattt actcttttgc tgaacatggt ctgatttgat aaccgcggcc gcacagtggt
     9301 gcggccggct ctggaggctt gctatgggca ataaatatac cgtgccgctt aacgtgggcg
     9361 cgatccgcga aagctgtttc cgtcccgctg ataaatggac cccgccgacg ggggatgaac
     9421 tccgctatct gctggaaaat gtgctcaacc tgagtcagga ggggctggcg cgacatgttg
     9481 gcgtgaacgg cagaacggtg cgccgctggg tgaacggaga aagtgacatc gcgtattccg
     9541 tctggtgcgt cctttgcatc gatgccggct taccgccgat ctggaaatag cagcgcaaaa
     9601 caccgacgcg caaacgtgct tcctgaacgt atcggatatc tggccggggc tgaaggctga
     9661 cgcggtggtt gccgcctgca gggcaatacg ggcatcgaac ccgtattgcc ctgaaacgcg
     9721 ctgagccgct ctctgggcgc gcatttaaaa aaactgtacc catcatcgtt tttatgactt
     9781 tgacgagtcc tgccccctat tctggctctt tctgatgtga tcccgccctg gtgtctgcca
     9841 gttacttaat tttgacgccc gcacagcgtg tcttccctgt tcatttctgc tcagttgccg
     9901 gcgttttctg gcaggcctgc cgtactaaaa cacctctggg ccccttcggc tcctgcccgt
     9961 cgggcagtcg tcagccacac tccgctagcc aggcaaagcc tggcagctcc gccgaacccc
    10021 ctgcggggtt tcgggctatc gctagtgtct gatgcctgaa cccctgcacc atgccggcaa
    10081 agcaccttca tcgggctgat ggggatctga aaagcaaaat ttacagggaa aggagtccag
    10141 gaaaaaacaa agaaaattaa tcagataacg cttgattgtt atggctcatt agacgtataa
    10201 taatcacatc gaaaggcaat gaggcttttc gcggtagcgc cccgactggc gcaggagtaa
    10261 caaattatga gtaaagcact gaccccctcc cagcttaaag ctgaactgga aacgcagaaa
    10321 gatgcgctgc tgaaggcgtg cctgtatgcc ctcaacgaaa tccctaaccg tcgtttaagt
    10381 ggcccgtatg cgtccacgta tgcgctggcc gagcaggtca gtaaactgct tcagcgctgc
    10441 aaataatcat tgatgggctg gcattgccag ccctgttcac cccttacggt agcgccccgc
    10501 atggcgcagg agtctgaaat gtcatctgaa aaaactctcc cgtcggtcga tctgatgtcc
    10561 tgccagcatg gcggtgaagt gatcccgtct attgctattg agcgcattat ctcgttgcgg
    10621 aatgaaggta ttcgcgtcta tctcgacggc atagacaagc tgcgaaaagc gcgcgatctg
    10681 atgcagcagg ccggaggctg tcagtacctg tatgactacg acaaagccgt agagagcgcg
    10741 atcaaatgga gcgacaccag accagaccag gccgaaacgg ctatttcccg cgttatcgac
    10801 ggaaaaatct gggatcggct gatgtcggaa accggcatgt atacgctgat gagcaacaaa
    10861 caacgtcagg aatgggatcg gcaggtggca ggcgaagaaa tgccgccgat aacgctggag
    10921 aacgttatga gtacgttccg gcacctgaac gcaagcaagg ccgatacttt cacgcaaggg
    10981 ctgattgata tctttaaatc cctgtcgtgg gattataaaa ccaataatcc ctgcatgttt
    11041 ggcaagcgta tcatcatcgc gccgttgctc gatgtctggc gcagtggctg ggtgcgcttc
    11101 agctcagacg ggcacaccaa aattgacgat ctggcgcggc cgttctacgt gctggacggg
    11161 cgtaacgtgc ctgattaccg cgtttctgac ggtgccaaac tggatgcctt tttcagtgaa
    11221 aaccagttca acggtaaggt gttcgagtgt gattacttca gcgtgcgata ttacaaaaag
    11281 ggcagcgccc acattacgtt taaacgcccg gagctggttg agaagatcaa taatctggtt
    11341 gccagtcact atcccggaat gttaccccct cgcgtgtaat gcagatggca ggccgcattt
    11401 gcggcctgaa atataaacag ggaaaggaag tattccccgg cctgagaaaa tcatgccggg
    11461 catgtattta ttgcttgatt tatatggctc attagacgta taataatcac atcgaaaggc
    11521 aatgaggctt ttcgcggtag cgccccgact ggcgcaggag taataaacat ggctattcaa
    11581 tcccttcagt tccgtaacgg ctccgtttct cttggtgatg tttttgtttc cagctggggt
    11641 tatgagcaga caaataccta tttttatcag gtgatcgccc tgcgcggtaa gaaaaccgcc
    11701 gtactgcgcc gcatcgctgc gcagcaggtg aaagcagaca gtgcaatgtc tggcgaatta
    11761 aagccggtat tgaatgactt taaaggcgaa cccgtgaccc gtcgtatctg tgaaaaccat
    11821 gagcatccgt ctgtcagcat tgacgagtac gaacaggctt ataagaccga tcctaacgaa
    11881 agccattttt acagcacctg gggctgaccg cctgctacgc cccgcaaggg gcgtatagtc
    11941 gaagacttat tcaaccaaaa cgtgaatact atgcgaaata acaaggcgct caggacgcag
    12001 atacatggcg gaaacagttt atcaggcgcg gaggcgtttt taccttctcc gttttcggcg
    12061 cagtcgtaac ccggacacac tggaaaaaat gtacgaatcc atgcgggatc gtggacaggt
    12121 gccgccggag gacaccgagg cttttgaggc tgccgccgac catcgccgcg cagagctggc
    12181 atcgggacgc atctgggata agatcccgcc gcatgtctgg cagtatgtaa aataatcaca
    12241 gcgcccctac aaggggcgtt ttattgcttg catatatggc tcattagacg tataatgttt
    12301 ttactgattc aaatcagtac cttcctaaac agccttacag gtgcattatg acctcttctg
    12361 aaatcctcca taacctccct cagattatca cggccgtggc cgccctcatt acagccatta
    12421 ccgggctgat taaagtcatg aaggataagg gtaaggactg aaccgccgca gggggcgaca
    12481 gccccctgca tccctaaccg gcagcgcccc gactggcgca ggagtaaaaa aagtgacaac
    12541 gctgcatatt cgagaaattc ccactgatgg agcgccgcct atctgtgcag gccgctcaat
    12601 ctcagatgat gacctttgcg cctcatgcca gcatctcgac tatcgccctg ggcacctcag
    12661 cgcctgcctg ctgtcaggtt gcgggcgtga cgactggcct tcagaactgg atgcaaacgg
    12721 ctacagcgtt gcctgtagca gctatgagcg tgaaaaatcg cttgattaat atggctcatt
    12781 agacgtataa taatcacatc gaaaggcatc cggtctttcg cggcagcgcc ccgactggcg
    12841 caggagtttt acaatgcacg gtaacgtaaa tgaaatttgc gcaaggcttc tcgatagttt
    12901 tgaaccacag cagcggatca gccttctgat ctggactgct gaagatgtcc atgactgcac
    12961 cagtgatatg aacctcactg acgatgaggc cgaagccgtt ctggcagaaa tcgcggaatg
    13021 cagttcacac agccgttatg gcgtcggaaa agataccgtc tggagcctgg caaagcaggt
    13081 gcgcgaagat gccgcccgcg atcgaaagat agaggtcaat gccgaggcgc tgcaaaaagt
    13141 cgtggcgctg gcggcgcagt ttatccggct ggaagaaatc cagtctggtg aaggagctgc
    13201 acgccgactt tatccgcagg agtctgaggc gctggagtgc atcacgaagg cgattaacgg
    13261 ctaattcacg cagtaacgca gcgaactttc acggtagcgc cccgactggc gcaggaggaa
    13321 aaaacatgtc ccagaatgaa gcctattacg acacgctggc cctgattgaa aaggggcaat
    13381 ggtgtttcgg cagtatggac gaagaaaacg aagagcgggc aatcaaggcc gctaaggcgc
    13441 tggcgctgtt tgcgcgcctg aatgagcagg actgcgacgg acacccggtt tccgaaatca
    13501 tcgttgattt tatcgctaac ctgatgcacc tgggggaagc gataaatttt cgtgtgctcg
    13561 atgaggaaag cgcggtgatc ccgttggtca ggatcgcagc cgtacacttt aacgctgaaa
    13621 caaagtcata gtaatcatgt gaatcagaag ggggcaggcg tgatcctgcc cccaaaaatg
    13681 gacaggggaa agagttctcc cgcctgaaaa tattcaggca ggcgggaata ttttgcttga
    13741 ttaatatggc tcattagacg tataataatc acatcgaaag gcaatccggt ctttcgacgg
    13801 tagcgccccg actggcgcag gagtacagaa aatgtctact gaactgaatc aacccgccat
    13861 cactgcacgc attatcccca ataaccgccg catggccttt ctgccacgcc tgttcggcgc
    13921 ctggtatctc acaggtgagg ccggtgtcta caaccacgca cgttctctct gcgccgatta
    13981 tcaaggcggt tcctgggagt tcgtcgaact gtcttgcggt agcggcttca tgtacccact
    14041 gagcgcagag cgcttcacgg tatcggttag cggtaactgg ttcgaagggg aactgtccgc
    14101 agaagctacc ggtatcgtgc tgaccctgtt caccctgaac cacatgatct ggcacgcaca
    14161 tgatgccggc tatgagcaca tctgcgacat gctgatcacc cagcaggaaa agctcaaatt
    14221 atatgccgac cagcacgccg aagccggttt gatttaccgc gcgattgact gaaacggcgg
    14281 cccccgcgag ggggccaata ctgacagggg gaaaaatgtt aacactaact gatattcgcg
    14341 ccagcaatac ggtgctggtt acggaatttg gcggcgtgcg tgctgtgcat ttctgtcttc
    14401 atgaaaaatt aagcggtaac gacaacgatc tgtggtttcc gcttgccaat ggggccgacc
    14461 tgttcgaggc gctggaaagc attatgtgca tcaattttgc cgctgctaac gttgtctcgc
    14521 tggagttcct gcggcagaac gggaagtgca aagactaccg gatcacctac aacaaggcca
    14581 aattcaagcc attaagttag atatctggca tcattaaatg ttcatatttg aacaaaatta
    14641 aaatataaaa atacgtctaa tgagttgata aaatggctca ttagacgtat aattattaca
    14701 tcgaaaggca gttgagtctt tcgcggtagc gccccgactg gcgaaggagt tgaaatgaaa
    14761 gaagcagacc aaaaaaaagt gaatgccgta atggcaattg ctgattatct cggtgtaaaa
    14821 aatcaaatcg aggtgatcga atactcagcc gaatcagtgc aggttgagtg gcgaaatcct
    14881 aaaacaaaac agcttattca tcgtgattac acttttgcaa attcctttgt aaaagacttt
    14941 gaaaaagctc tgaaatcgaa catgaagttt tactgataaa gagggggaga aatccccctt
    15001 aatcctccca ttttttactg ataaacatca aatatatgag gtgtattatg tggaaacgtg
    15061 gcgaaaacaa agtgattctg atggggcgtg ctggcaaaga tgcagaactg cgttacaccc
    15121 caaacggaac ggccattgcg agcctgacgc tggctacaga aatcagctat agcgacaacg
    15181 aagggaagga gcaaaaagaa acggaatggc atgatattgt catttttgga aagaaagccg
    15241 aagcagctgg gaagtacttc aaaaagggta tgatgctgta ttttgtcgga cgcattcgta
    15301 ataacaaatg gcaagggaca gacggcaaaa tgcgcagcaa taaggaaatt ttgatcgata
    15361 ataacggcga aatgcagatg ctgccgggag ctgggccacg taacaccagt gcagaaggcc
    15421 agggaggcat tgaaaatcat gatgaaccgc cgttcccgga tatgaatgat tacccgcagt
    15481 gagtatttga gttagaacgg cccgcaggac gcgggccgcc aatccagagg ggggagtatg
    15541 aatatcagtg aacaatatcg ggtggcggtc gtcagtaccg gccatgtaaa aaaagaagac
    15601 gcggaactac tggacaaggt ctgtaacgat gacttgtccg gtcaaggttt gttctggatc
    15661 gagaaaaatc gctatgggtg gatattgcgt atttctgcta ctgaacaatg gcgagtggaa
    15721 ttaaccaggg cggggatcag tgcaagtgct ttggataata tagccgcgtt aaatggtgcc
    15781 gggttcgact ggatttggtt tgaccgggat gcagaacagg tgccagaact gaccgtttgg
    15841 gagtggtaaa ccggttaaaa atatgcctcg aaaaggggca tttttttctt gcctgtaatg
    15901 gctcattaga cgtataataa tcatgaagtt taaaagcgga tattgattaa aacgctctgt
    15961 aaataacgtg gagagaatat tatggcgacc ttataccctt ttgaggttta tacccttatt
    16021 gtgtcagaat taatcgtaag ccattttaat gatgtcgcta tggtatatcc gggaagcgaa
    16081 gaaattaaaa agaactatga cagtgaatta agtgctgtac aggtagttaa tggcatcaga
    16141 gaaaaactga ttgaagatgg tgttatacag tgcgaacagt gcccactgct atccgagtgg
    16201 gatgagaaca aggttatcaa ccagctaatt aaagattacc gcctgattct caatcgtgac
    16261 tatgaactaa accgtgttcg tcagcagctg gccccggagc tgatcgcaca gatagaaaac
    16321 tggaaagagc agaagtattc cgattctgcg aaggaatacg aggtgctcta tgaaaccatc
    16381 aacatcaacg gaaaggaggt tacaggcaaa ctaaacgtag ttgcagtaag tcgctttgat
    16441 gctgttttca tcgtagggca gcgtcacgct aacgataact ttttggttct ggatgtgaag
    16501 gaggtgatga atcattgaaa tccagaaaag gtgccggatt gcgccaacaa tccggctggg
    16561 taggcaattt aaattgtgag gttcaaaatg ccgttgtgga ttatacacta tgctgaagat
    16621 gtcgcaaacg gagtgcaaac aaagtcgcat ccgatgaacg cagcgcaatg ggatcacttc
    16681 cgtttctggt tggcagtgtt ccggcggatt aaagaaaccg cgatgtaatc tgtaactgtc
    16741 tcaggggcgt tgtatacgcc cctttttaat atccgtgccc ggactccttt ccctgtaaat
    16801 ttatcgggat caagggcgga tcgtggccct gaacgtgcgc accattgagc gctgcatcgc
    16861 agcggaaccg gaaaattttt tccggccaat gagtgccctt gtcaccggaa cggtgacaag
    16921 tatgcacgca aaattacacg aacaggcagc acccatgccc ggcctgacag gccgggagct
    16981 atatcataat gtgggatgct atatgtgaaa ggtgaaggtt aatactgcgg acctgaagcg
    17041 tcagaattct gaccggtaga gccattttgt gtgcgctgct cttcgtcaac tccagtgatt
    17101 ttttttcggc tgttgctggt tctttttttt ccaactcgtc cggcagtaat gtccttgata
    17161 tcacgtaatg taacgtctga aaaacccgca tcgttgagga atttcagtat ctctttatct
    17221 tcatatcctt tcgaatcttt cagcttctta atgtcagatt taagctcatc gagtacgtgc
    17281 tttttctcaa gcctttctga cgtcacatca ggcaagtcgt cgagaatgct tttgaatttt
    17341 ccgatgtcct cactgctata aaatgctttc ttttttgcag gcatatgccc tcccaataat
    17401 gtcaaaatcg gccatgccga accggagaaa atcgatcaag ctattcgggt gattttacat
    17461 gatgcccggc acgattcaat tgctctgcct gccaggccct tcgctgctgg ctttcaaacc
    17521 tcgccgatgg tagaattcaa tgaggtattt aagtacggga caagatgtgt ttttggtaca
    17581 ccgccggcac gccggcagtg acgcaaaaac gtcttggtca gggcaagccc cgacaccccc
    17641 taacgaggtt agctattaga tgagtcgtag tgagtcacga aaaacagatg cacaaatcca
    17701 tttccgctgc acagcagaaa ttaaagacgc attgtccaat aaggcccatg aagcagggct
    17761 tagtcttagt caatatctta tcaaatctgg gcttggaaag cgcattcaat cgaaaggtaa
    17821 ttacaatgca cttgccgctc ttgtaaagat aacagccctt caaaaacatc tgtttaacga
    17881 aggtgccggg gttcatagca aggagtattc agagattctg atcgaggtca aaaaggccgc
    17941 acagaaactg caacaggaga tggatggtga tacctaaaat cattgagggc cgaagggaca
    18001 aaaagtccag ctttggtcag ctgattaagt acatggcaga caagccgtct caggagttga
    18061 ctgatacagt tcagcctact cctgagacgg ctttagctgt taaatcggat atgttcgaag
    18121 ggttaaacaa ttacctgacc cgtaagcaga aagtgatcag cacgccggtg gatgttgagc
    18181 caggtgtaca gcgtgttgtg gttggtgatg ttacctgcca gtacaatacc ttctcgctcg
    18241 atggtgcagc actggaaatg aattcagttt ctcagcaaaa cacacgctgt aaagatccag
    18301 ttatgcacta tgttctctca tggcctgact atgaaaagcc gaatgatgat caggttttcg
    18361 attcagtgaa gtttacactg gcatcgatgg gcatgtccga tcaccagtat gttgctgcca
    18421 tacaccggga tacagataac ctgcatgtgc atgttgctgt caaccgcatc aatccccaga
    18481 catataaagc agcctcatcg agctttacca aagacacact tcaccaggcg tgccgcttac
    18541 tggaattgaa gaatggttgg tcccattcaa acggtgcata tgtggttaat gaccgtcaac
    18601 agattgtccg gaaccctcac agcaagaaag agcgaggcaa ctggcgctca ctcgatcgca
    18661 tcaacaagat ggagaataaa gagggtgttg aaacgctcta tcgctatatc gttggtgatg
    18721 aacaggtagg cggtagtcgg caaaacttga tccatgtttc agctgggctt cgtgaagcca
    18781 aaagctggga tgatgtgcat aagacatttg cagacatcgg tcttcgtgtc gaaaaagcac
    18841 aggggaaaaa gggctacgta attacccacg aacatcaaaa ccagaaaacg gctgttaagg
    18901 cgagtctggt atttaacaag gcacaatata ccctgaagtc gatggaagag cgctttggtg
    18961 aataccagcc ttcacatatt gaaccggcca aagtatcggt atttaaaact gcatataccc
    19021 ctggtgctta tcgtcgagat gccaataaac gtctgcagcg taaaattgag cgcgcagaag
    19081 aaagaatgct tctcaagggt cgctatcgcg cctaccggaa caatttaccg atatattctc
    19141 cggataaaga tcgcatcgcc gatgaatacc ggaaaattgc ccaacatacc cggttggtga
    19201 aaaataacgt ccggcattct gtttcagatc ctcataccag aaagctgatg tacaacctgg
    19261 cagagttcaa acgcctgcag gcggttgcca atctgcgtct tagcttgcgt gaagaacgca
    19321 acggtttcag ggcggctaac ccacggcttt cttaccgaga gtgggtcgaa caggaagcac
    19381 tgaagggtga taaggcagcg ctcagccaaa tgaggggctt tgcctattcc tccaggaaga
    19441 aggagaagta taaacagcag ctggttgagc agatcgggtt caaccgtacc tttaacgcca
    19501 tcaccagtca tgatcgtgat gatgtggccg taatggcctc agcacgtcat ggtgtcaagc
    19561 cacggctttt gaaagacggt actgttatct ttgagcgcga cggtaaaccg gtagcggctg
    19621 atcgtggtca cattgtgctg acagaaagta atggaatcga caaagagaaa acggctgacc
    19681 ttgcaattgc attaacgatt gcgggtaaag ccaaatctgt tcgtgttgat ggtgacggcg
    19741 agtttaagga actgtgctgt aatcgtatcg tcgatgcagc tgtgaaccac aatcaccctg
    19801 tcgcgcaggg cattaccttc acagatgccg ctcagcaggc gtatgctcaa aacgagaaac
    19861 atcgtttgat tcgtgagcaa aataatagta aaaatgaaat gcaattcaga agtaaaagcg
    19921 acgacaaatt caatccgaag taaaatggag taagaaatga aaatcaaaat gcaaacggtc
    19981 ctcgcggccg tttctgtgtt agctcttgcc ggttgtgcct ctcaaagcga aaaggaaaaa
    20041 caaatctctg cacagcagct ggtagatcag gaattgcgtg agcaagccat taagataaaa
    20101 ctcgcacagg atgagcttta ccaggctgga gccattaaca ggacccgtta caaattccct
    20161 accattatca atgcaaacag tcagtatgtt cgtgtgagct ggcagggtga tgcttacgaa
    20221 ttactggagc aactggctaa acagcgtggc cttcaattca ccagtcaggg gatcaagtta
    20281 ccgcttccac tcaatatcga tgttggtggt tcgaaggtta cgtttgaaca gttgctgacc
    20341 ctgatccgac aacaaacgca gtaccgtgcc accatcaacc agaaacccgg tgaactgcag
    20401 ctgctttacc tcacaccatc gaagaaaggt tcattcctca gagggacccg cccatgaaac
    20461 ttaaactgat cgtgcttttg acgttaccgc tgcttgctgc gaacgttgca cgcgcggacg
    20521 actccgatgt taaaggcctg gattactaca tggacccgcc aagccaaagt gacgatgagg
    20581 ccgatgttac tggcagtatg ctaaacgacg cagcgcacac cataggattt cgcggcggta
    20641 aggcagaacg cgctaaagaa attcgcgccg cgctggaaaa tcagcgcagc aaccttgatt
    20701 acatgtattc gttccagccg ctgatctctt ctgaaggcta cctgccaccg gtcattgctg
    20761 aagctaaaga cgttgcacac attaccaatg agcaaatccg aacggccaac cgtgcctacg
    20821 acattgttgt gccggcacgc tttgtcagta acccaccgac ctggaaaagc tatcttctga
    20881 ccggattgat ggcgcagcgg atcgaattgc ctgaaccggc ggcgatgccg aaagacggca
    20941 aacaacgtga tatctggaaa aaggctgtcg cgctgggctg gtctgacggc cgccaaaaag
    21001 ctgatgagat attcactgct aatttcaatc gcctcacacg ggattacacc ggcatgttgc
    21061 gctacagcac gctactgcag cagggcatga taaaggctcc agttatcaca cagcagcagc
    21121 aaacagttac aggggataaa aaccgtctca tgctgggtga taaaacgaaa cgtatgaagc
    21181 agcaagctga gtttgacatc aacaaacgca gctggaaacc gaccatacgt tgaggggcag
    21241 tagatggaag cattcaattt tggtccaacg ctgacgccac agacgctgga acgttttctc
    21301 gtacactgct ccaacaatga agtgtccgat atcttgttgc agggcgggga taagatctgg
    21361 gtagaacgtc atgggcgcca gctgcccatg acagattacc caatcgacac cctggagctg
    21421 gaacgcaccg ttgataaggt gttcgggcag gagatcaaag ggatactgaa aagcgctgcg
    21481 gttgttaata ccgctatcca gctacgaggt gatgaagcgg gcacgattgg actcggccgc
    21541 ggagaaacgc gccggttccg tgcgaacttc actcaggccg atatttataa aacagaagcg
    21601 gcaatgtctc taacactccg tgttctgaat gaggttattc ctcagcttaa acaaatgggc
    21661 attgagcctg agctgtttaa ttctctgttg ccggcttccg gcctcggact gatttgcggt
    21721 gaaacgggat cgggtaagtc aaccctgatg gccagcatct tccagtattg cggtgaaacg
    21781 taccaggacc ggaaaatcat cacggttgaa gatcccatcg aatatcgcct gggaagtcga
    21841 gactggattg cgccggcgcc ggcacagtca cagattgagc gtgatataga ttccttccac
    21901 aattttatca ctctctccgg gttacgtcgt tctccgaaga ttatgggggt tggtgagctc
    21961 cttaaccgcc tgtcatttga agctgctgtg ctggcaggta aatcaggcca tttttgtctc
    22021 ggaacactgc acgtcaaaac ggtcggagag gccatttccc gatcattgca gaactatccg
    22081 ccggaaatgc gtgaagctgc cgcctttgac ctgctgagta tcctttcgta catcatcgtg
    22141 caacgcttgc ttaaaacaaa agacggccgg cgcaaggctg tccgtgaata tctcgtcatt
    22201 gataacagcc tgcgccgcaa actctatgac gttgattaca gcaagtgggg ccgctacatc
    22261 gacgacctgt tgatcgctga aaaccgcagt ctgattcaga acgcctgggt aatgcaccag
    22321 gaaggtttga tcgacgaagc ggaagtcata gaggttgcag gatatatgga ctatctggcg
    22381 ttaaaagagg gcaagtatgg acattaacaa atggcgttat gccggccggc cactgacggt
    22441 ttttggtgtg cctgttatct cgtttcttgt gtacttcatc tggtttccgt tcccgtcagt
    22501 aaaaaccttt gttatctgca cctgtgtggt tctcttttac tttctgctgg ccatgatggg
    22561 ctacacgtta ccggtgctgt accaggtcat tctccgggtt atccgcggga aaaaacttac
    22621 cgggcgtccg tggtggtacc ggcgctctca gcgataaaac atacctacag gggtagacag
    22681 tatggcgaaa cctgaaattg caactgaaag aacccgtctg agtattccct ttgacgatcg
    22741 ccaacgtgca attcgtgcag ccggcaaact ggctgatggc agtaatgctc tggactacgt
    22801 gaaggaagaa aaggtgtggt atgcacagcc gggggccaac ctgagccggc tgaaagagtg
    22861 gatttttgac cccaataagg tgatcgaaga accgcccctg gatattcagg ccattgaaga
    22921 tgaatttacg gcgtggcttg aagagcgcgg tgccattatc aaagacccca tagagttcga
    22981 tggccagaag cattatgtcg ataccgtgga tggtaaagcc ggttcaaaaa agggggtgta
    23041 tgccgccttc ctggatggcc gacctgcagg gtggtacagg gactataaga acggtggtga
    23101 aattcagaaa tgggtatcta ccggcgcagc ccctaaccct gaacaaatgg ccatgctccg
    23161 tgctgatgct gcggcaaggc gtgaacaaag agctgcagcg caggcggata agtttgatca
    23221 gaccgctaac cggttgatgg aagaatataa ccggcttccg gatgccacgg gagatctggc
    23281 atacctgaaa aacaaacagg tcattgccgc taacggcctt aaagctgatg agcggggcaa
    23341 cgttgtgatc cccctgttta atgctgatgg cgagttcaga acccttgagc gcatctggtc
    23401 cgacggtagt aaacaccttg aaaaagacgg ccaggcatgg gggagttttt tcgttgtggg
    23461 tggtcaactg aaggatggtg acaacctgct ttatgccgag ggatatgcga ccgctgccag
    23521 tatcagcgaa gctatcaatc agcctgtgat catgacggtt aatgccggca acatggttga
    23581 agttgctggc caccttaaag acacctttcc aaacagcact cattacttcc ttgctgacaa
    23641 tgacatttat aaagacgaaa acgttggact tgataaagcg acagaagctg cagagctgac
    23701 tgccggccat gttctggtcc ctgtcttcag caacccgaaa gaggggctta ctgactacaa
    23761 cgatttgcat gtttctgaag ggctggaaca agtcagatcg caggtagaag gggccattaa
    23821 tcaaattaac agggtagaca ctatgccgac tgataacccg aacattactg acgttaatct
    23881 caccccgacg aacagcgctg ccgtcgcagt tcctgaagat gccgcgccgg tggccagcgc
    23941 tcctgcagtt gctgaaccgg tggaagccgc gccggtggcc agcgcccctg cagctgctga
    24001 accggtggaa gtcgcgccgg tggccagcgc ccctgcagct gctgaaccgg aggaaactgt
    24061 gccggtggcc agcgcccctg cagctgctga accggtggaa gccgcgccgg tggccagcgc
    24121 ccctgcagct gccgaaccgg tggaagtcgc gccggtggcc agcgcccctg cagctgccga
    24181 accggaggaa gtcgcgccgg tggccaacgc ccctgcagct gctgaaccgg aggaagccgc
    24241 gccggtggcc agcgcccctg cagctgctga accggaatac gccgcaccaa cagatcgaga
    24301 tggcgatgat gaagagagta atagcgccag tgatcttgag gcgtatgccg ctatgatggc
    24361 ctttggcggt gaaacaactg acaccgctca gcaaaagcct gaagggatag cacccagcga
    24421 acctgtagct aataccgccc cggctgaaaa tgagaccgag gagaagaaaa aaacaaacga
    24481 agaactggaa aacggcatac gctgggcaac caacgataat gcagaaacgc ctccaaaaga
    24541 acgtatagac ctggaagggt taattgcccg gtttgggtac agagcagaga aagactatac
    24601 ggcgtatacg cttgatgggc aggatgcgtt ttacgattac ggctcacatc tgcgtatggc
    24661 tacccctgaa gccagccaga gtgacgagat gatcctggcg gccgttctta ccgcggataa
    24721 gcaacatcat cgtggtattg aaatcaccgg cagtgacgaa tttaaagagc gagtgtttaa
    24781 ccttatcagt gaatacaaca ttgaggtgaa actgactaac ccagaacaaa gggttaaatt
    24841 gctcgaactc aaaaaagcaa atgaaacagc aaaagaaacg gcaaaagaaa atgttgctga
    24901 ttcaaatgcg aataagcagg aaggggaaaa cgaaaaggca aattcatcag ttcagcagaa
    24961 tggaatgcgc tgggaagaat cggcctctgt acaaccgaag aagcagaatg catctgatac
    25021 tcaaaaggaa gataaagctg cgggtgaatc ctgggagaaa ggcgttatcg tcgcgcatgg
    25081 acgtgctaag tatgagtgga aagatgatga atccatgaac tactttgtca ccctcaaaaa
    25141 tgaacatgga gagaagacac tctgggggaa agaccttgag agagcggtta aagatgctgg
    25201 tgtagacacc gaacgtcttg ttacagtcag aaagctggga tttgtggatg ttgaggtgaa
    25261 tgcacctgtc cgtgatgaaa gcaacaagat cgttcgttat gaaactatcc agaccaaacg
    25321 taatgagtgg gaagtaaaac ctgtataccc acagccaaca gcagggaatg aacaggccta
    25381 taagccttct gaactggttc cgtatgatgc tgcaaccttc cagaagctcc gtaaaacaat
    25441 tcagcagatt accggtgttg atctcagccg tgaggccgtg cctgataaag aactgtattg
    25501 gttcctgccg aatggtaagc cagctcctga aagcatgaca aaacccacag gctataaact
    25561 ccctcaagag tcaaaaaccg cgggtacacc tttgctggtc gcaccgcata aaaaaggcga
    25621 acgcccggat tattaccttg ttgagtctcg taaaggattc atgcagggga tcgcaaagga
    25681 taaggaatct ggcgagtacc atagcgtaat tggtaaagtg aacaagcgta ttgataaaga
    25741 tggaaactgg aaaacgtata tgacactttc agcaatcaat aaaaattctg aaagtggaat
    25801 tgttttgcac ggatacggcc atgttgatca ggggggtaaa aacctgcttt acaaaaacac
    25861 aattgcaaat gaaaaacagc ctcagcattt acaaccggct tcagatgagg taaaaaacaa
    25921 aacagtaatg aagcagcttt ttcatccttc taatgctgca aaaagaaaag atgatgaaag
    25981 gagagaacag actcatgcac cagtcgcaaa gtcagcgcct cggccataaa acaaaaaccc
    26041 tactcgtagc agttgggttt tcctgcattt ctgtgagctc atttgcagcc acacagacct
    26101 gtgcagcata cgaactggca aaagctggtg ctgatgctgc ctataaacag gaggttgaac
    26161 ggattaacaa cgccgctaaa agtgaatcca gtacatctga ttctctcgga cagtgcctgg
    26221 ggtcgctatc ggtatcacta aaaatccctc agtttccgtc tatcagcgac atcattgata
    26281 aggtgaagga tgaggtatgc aatacggtta aatcgaagat taatgagaag tgggggagcc
    26341 tgactaatac gacgctggac ccgtggtcaa cgatttcatc ccgactgcca gatacgtcag
    26401 gtatcctgcc caacgcatct tctaagaatg tgcaattaaa caatccggca gctgcgagtg
    26461 gaagtggtga ggatgcaaac agtgatgcat tcccgttcca tttgtaacta ccggaagagt
    26521 cctttcggga ttttatcgaa tagcttgccg gttcgtattt caacgcggcg gtgttccgcc
    26581 gcggttagta aacgcataaa ttctgtggca ggtagaacat cacgttttga gtctacatac
    26641 gtatcaagcg aatcttcatt catgaaacgt ctgacagtat gcagccagtc ttcagctgat
    26701 ttcatatttt ttgagctcat cgtcgctcat ctcggcaaac gctgcaggtc ggcgaccttt
    26761 tcctgtccag gttatggact ttccatcaac ttcgatccgg tacttcactt ttccaaaagt
    26821 ggatttactt ttcgtggacg gaccaaagag attttcgaag atctggagag cttcatcagc
    26881 cgtaatattg tgttcttcca tgaaccgctt tgtggctgcg gctttctctt cagtggcctt
    26941 ctgttcttcc ttaaatttct cgatcattcc ctgtgcaatg tcggaccaca tattaatgag
    27001 ttgttcaagg ttttctggcg gaattttgcg caaaacggcg gtggcttttc gtcgttcgca
    27061 catgataact gcacaggatt cgtaatcatt atgttcgctc atgtatacct cattgttcat
    27121 taacgatctg cgtgattttc taacacaaac ttttgaaaag agaaactcta tgaaaacaca
    27181 aaatggtgaa aatattatgg atcaaactga ctcggatcaa aactcagtcg ttgatgatga
    27241 cagcaacgcc cttgctccag ctcttgctga agagagtaac cgaacggtgc aagaaattgt
    27301 atcgaaacat ggtttaaaag taattttgat tcagacgcta atcatattag tcgcaatcat
    27361 tatcatcggt cttcagggtt actggcttca ccagaaaaaa accaaatata ttgcaacgaa
    27421 tgggggcatg atcacggaag tacacccaac cgatgaaccg gcttacacag cggaagaggt
    27481 gatggacttt gccaaccgta caatgatcaa atcgctttcg ctgaactttg tgaattacga
    27541 aaaccaatta accagcgtcc gtggcgattt tagcgctgag gggtacgtta gtttccgtaa
    27601 agcgctgacc gatagtggac tgctgaaaga tatcagtgaa aaacgtctga acgtaaaact
    27661 ttccacaaca ccaggaaccc tgatcacgga aggtcttatc cgtggcacca aaacctatgc
    27721 ctggcaatac cgtattccag tgactgttca gcttgttggt caggctcagg actacagacc
    27781 acaaccttac gatttgatgg ttcaggtacg ccgcgtcaaa gaagacgaag atccacgggg
    27841 tattcaagta gcgcaggcca ttctcaaacc ccggaactac tgaggtcaat catgaagatt
    27901 aaactgttaa ctgtacttat ggccgcactg ttttcggcaa attctgtatc tgcagctgat
    27961 gcaccgactg gtaatggagc gccgcagcaa acggcgccag ctgtgcctgg tggtgatatt
    28021 gctcaatggc agcaggccag ttccgggttg cccgtaaatc agcagtcaca ggtgcaacag
    28081 ccaccacagc aaacagcaca ggaacaaggt cagcagcagg cgcaaggcga acaaccacag
    28141 gcacagctcc aacagcagcc aactactgca ctgcctcctg cacccatgcc gcagattcct
    28201 ccaccacagc agcaggttac tcatgttaat ccgcagacac tggaagagtt acctgcacct
    28261 gttctgcagc agatccagcc tattacccct ggtcaggtgc ggtctgcccg cagcgcaatg
    28321 gaagatatga gcgcggcggc caaaacctca ccattaacgc cgatcccacg aatttcaagc
    28381 cagacggtat cactgtcagc tggtgcatcc attccgcagg tacgggtatt tccaaaccag
    28441 gcaacgacag tgacgttttc agatgcaacc ggacacccct gggtattagg tgcccctcca
    28501 tataattcga gtccctgtgc ttctggtggt gaactgtgtg ttggctatat tccaggatcg
    28561 gcggtattca caatccagcc taccaatgcc tatgccagcg ggaacatcac agtgcttctg
    28621 aaggggctgg ccacgccggt cattattaac gtgaaggggg cagaaccctc cgttaaatca
    28681 aaaaccgttg atgttgatta tcgtctggat ctccgtatcc cgaagcgcag tcctgacaca
    28741 ccggtttata ccgctacgcc tgagaaaaaa atctcactgt atgacaagca gctgcagagc
    28801 gtgctcgatg gcatcccgcc tgaagatgct cagcggttga aacttaaaaa cgcgccaggg
    28861 agtaccaaag tctggcagat cggtgatgag ctctacgtca gaagtaacat gcagctgcag
    28921 gatgagtttg aaaaaacgct ttccgctatc gatggcacac atgtttacgt gctgccggca
    28981 acaccagtgc tgactttttc tgttaatggt caggcgcgtg acgttgaagt tgagctgaat
    29041 taaggggaac gacgatggct acagataaag gtaaagaaac cagaaaaatg atgctctacg
    29101 tcggtggtgc tgctgcagtg gtggcgcttc tgggagggta ctggttgttt ggctcatcag
    29161 atgagccggc aacgggaggg tcgcaggtga aagcccaggg gctggaaggg aaaactggca
    29221 gggaaaaagc taatgatccc caatacaaca agctgctgaa tgagtggaat gttgataatt
    29281 cagagaaagc ggctctcaca ggggatagct tcatctccac gttgtcagcc agtaatccgg
    29341 tggccgttga ttacggcacc aaagcaccgc caccaaaata ttcgtgggaa tcgtcagcaa
    29401 agccgtcggg cgataacagt aaggcgaatg atgctgagca gaaagagcgt gagcgtcagg
    29461 ctaaagctgt ggctacgtta ctgcagaaaa tagaccaggc cagaacacca gttgtcacgg
    29521 gtgttgctct tgcaacccct ctgggagcag aaggaaatga caagaacggc ggtaccttct
    29581 cagggtggac cgattcggtc tatccgcaga acaaaaagcc ggatgctgaa aaacaacagg
    29641 ggacgaagaa taaggtcaaa gataaaggag cccgacttgt atcggcttac acgcttgtgc
    29701 cggcagtaat ggatacggcg atggacagtg acgaccagaa cagtattgct attgcccatg
    29761 ttccaactgg agcgcaggcc ggtgccaaat tctattctgg ccaaaaccgt cttgccggcg
    29821 atggtattcg aattcacttc accggcatgg agctgaacgg agtgcagtgt aaggtcgatg
    29881 cgtatggcgt ggcttccgac tcgttgcgcg cggccgtttc ctcaaatgta aataaccgct
    29941 ggttcagccg tattattctg ccggctgttg ctaacggatt aggccgaact ggtcagctgt
    30001 atgcggacag caattcgcag atgattatca ctgacggcgg gaatgcatat cgttcaactg
    30061 gtacacctga tggcaaagcg gttgccggta ccattattgg tgggatgggt gagcaggcag
    30121 ggcgtgtcct ggccgacgat gcagcccgcc tgccgattaa gcaggttacg gttgaccgta
    30181 accaactcat aggcatccag tttgtcgcgc ctgtgtatga aagcgactgt ggcgagaata
    30241 tggaaaatgc ttctgcagag caggtgcagc agcaagcaac tccgacacta tctagtgtgc
    30301 aacctcagca gatgcctcag cctccggctc ctaattaccc tcagcaaaac tttccaagct
    30361 accccggcta cgggtatggc accaataacc cgtattaccg ttaaggagat tgataatgaa
    30421 tctgtttgaa gatgacaata aaaacgaagc agctcctgcc caggaaccgg tgtctgctaa
    30481 gcctgctgaa aagccaaaac cgacagtgac gccagcagca aaagcgagca aaaagccgct
    30541 taatatcagt gactatgcat ggattggtgg tatcgctgtc atcggtatcc tgcttttagt
    30601 ctggttgttt gggggctccg atagtgacac tgcgcctgcg gccgggaatg gcacgatcca
    30661 gtcttcaggg caacgtcaga acgtacaggc tgcccctgcc gggcaggatt ccggtgactt
    30721 ccgcgagcaa atttccggga ttctgctgca gcaaaaggaa cggctggacg cgatagaatc
    30781 aacatctaaa aatggaatga tgatcctttc cagtcagtta caaagcgcta atgaacaaat
    30841 caaaagtctg aacaatcagg ttcaggaact gaaaatgaaa gcagcaggtt atgggcattc
    30901 atttggtaat cagagtggaa caatttccgg tgcaacgtca caggcattac ctttgttgag
    30961 aggtttttca attaatgatt tatctggcga tcttgcttgg gtaaaataca aaaaccagac
    31021 gtatgctgtg aaggtcggta gtcaacttgg cggagtcacc attacgggta tcgatactga
    31081 aaatagaatc gttactacaa gtaaaggact tatccgctaa acaggaccta aaaaggcgaa
    31141 actatggatt tagaatcggt attaattcag gttgctaacg gtggtcagga accgctgaca
    31201 aggttaatca taggtgtcgc tgcagtcgtt gggatcattg gtgttattgg atatctgatg
    31261 agcctgcgga agcaggccag gcattctacc aaaggtgttg aagttggcag aatttttgcc
    31321 gggatcatct tctgtgtatg cctcatcacg ctgaaagcac agatgaactc aggcggtgcc
    31381 actttaggat ttggcgatgt cagtttcgga cccgtcagtt atgcgagcga atctacgttt
    31441 ggcatgggag ccgcagcagt caacgcagtg ctggggattg ttagaattct cggtgcatac
    31501 tttttttaca ggggtattaa ggggttgaaa gactcttacc ttgagggcca tacggagctg
    31561 tcagcttcgg gcacgagagg ggcatccatt gtgaaaattg tatgtggact acttctgatg
    31621 ttcgatacac aaacgctcga tgcgttgcag agcacattaa acattcactg gtaatcaaaa
    31681 aggatacttt atgaaaattg ttaaatttat caaagacaag gcgttatctg catccatcgc
    31741 agcgtatcag ctgcgcggaa cggtagcaaa atcgttagtg gtattgccgc tggcattgct
    31801 gagcaaagag gctgcagctg aaacgactat ctgggaaaag atcaatacct tcacggaagg
    31861 tatggccagt acccagcctg gtctgattac cgctggtaaa gtggttggtg ttgtctgctt
    31921 catcgtaggt cttgtagctc tgtggctcaa aaacaaacgc gggaaagata tcagtggcgg
    31981 cttcatcttc tggtcaatgg ttgttggagc ttgtctggtc ggcctgaccg catggatctc
    32041 ttctgttggt tcaactgttg gtgttgacgc aaccctgtaa tgtcctttcg gccccgcctt
    32101 gcggggccaa taccggagtt cccccatgaa agattttaag ctcaccagga atgaacaacc
    32161 tgccagatgc catgtgtgcg ggataaagag caaagatgtt ttctccctcg cagaagatgg
    32221 acagaaagag agaatgcttt gctctgtatg cctgtcgctc gaacacccgg agaaaatgaa
    32281 actagagact caaaccggac ttctgctgaa gagaaataca aaccgaaaac tctacagcct
    32341 gttgtttcgt tcaattgcaa aggcggaaaa gtcaacggac gattcttacc gtgaaaaggc
    32401 acagaaactt aaacagatat tgctcagcac aactgacgta gttctaaacg aaaccggcag
    32461 tgatgatgga tacgatttac tgcacctgat aaaaaaacac catcagttac ttcccatgaa
    32521 ttttgacgat gagtttgtca cttctgtcgc agagtcagac gaattgccgg atgtaagtga
    32581 ctggaatgaa atttacaagg gtaagagagg ttttaaatga tttctttctt tgaggatgtg
    32641 atcgaaggta tctcacgcaa tcttacgtca aatgactcgt taaaatactg tgatttgaca
    32701 acggttgtag ggcttacgtc gcaggatcgc gttgagcatc ctgaaatcag ggctccgtac
    32761 atactgacca cgaagaacaa cgattttctt accgttattg aggttcaggg cgctaaatca
    32821 tcgtttgacg agaagtcgtt taatgacttc atcatgcacc tttcaaactc gttgtcgaat
    32881 tcctttatta acagtggcca taagctgtct gtggtgtttg agcgcgactt taccaagaac
    32941 caggaagagc tgaataatgt ttataaaccg caggtagcag caatagagcg cctgcagata
    33001 gacattaaag acctgatcgc cgatgacgca aaaaaaatcg ctgcccatta cagccgtgaa
    33061 cgcgcttaca tcgtgctgta tacctcgaag gggatgattg cgaaggatga acttaaaaac
    33121 gagcaggcaa aagctgccgg cgttatgaag gatatcccgc agactcgctt cagtcagaac
    33181 ccaatcgaat ttcagcttga aggtttgaag atcacgcatg acgcgatgct ttggcggctg
    33241 attggtatgc ttcaggggga tgatgagtcg gggatggggc ttctggttga tgtcctcgat
    33301 gtcaaacacg ccggcgcaat gatgcgtcag atgctgttcc ggaactcaac atcagaaaac
    33361 tggtaccctc gcacgccgtt tgaccaaaat ctgcgagttt atggcgctcc acggaaaggc
    33421 aatatcgact cagtgctgcc accgcggctg aatatccaga tcatggaagg ggaactggaa
    33481 gaagatggtg gcctgattta ctgcgatggc aagtattacg gttctgttgc ccttgagttg
    33541 ccaccacttc accctgtcaa atttaagcag ttattcaacg cgattaaccg gaaaatcccg
    33601 taccggataa aatatgactt tatgggcggg ggcaaaaaag cattgttctg gccatcagtg
    33661 atcgtctctt tccttcgttt cattccctca ctcggcatta tcgcgcgtga tatggattat
    33721 gtcggggccc agagcgaaac cgatccaacg gctatcatgg ccatcaactt tgccacctgg
    33781 ggcgacacta aggatgaagc caaacgcaac ctggcggctt taactaaggc gattgaaggc
    33841 tggggtgtat caggtgtgtc caagacatat ggcaatccag gtagcgcact gattgcatcc
    33901 gttccggggc tgacgacggc cacacctggc tcattgcatt atccgccgtt gagtgaaggc
    33961 ttgcggatgt taccttttga acgtccggcc agtccctggc atggtaaagg caatatcaac
    34021 ttcatcacgc tcgatggcaa gctgttcccc tatcaaatcg ccagtcccct gcaggagaaa
    34081 tttaccgatg tcatcaccgg tgttcctggt tcaggtaaaa gcgtgctggc caaccgcctt
    34141 aacctgagtt cgatttaccg ggctgataaa aaactgcctt atctgaccat cattgataag
    34201 ggctacagtg caaaaggtat cgccgatctg attagcgctg agctgccggc agagaaacgt
    34261 caccagattg ccagtatcac cctgaacaat gacgaatcgc actgtattaa catctgcgat
    34321 acgcagttag gttcaagata tctgacgcag tttgaggaag tattcttaaa gcagatgctt
    34381 aacgcattct gtattgatcc agcaattggc cagccgccag atgcaatgag cgttggccaa
    34441 atcgtcagta aggttgtatc aaacgtatac aaagcaaaag ctcataccaa tgcaaacccg
    34501 tttaagtata acgacccggt tgttaatgaa gcattgaaag aatccggact ggatagagaa
    34561 cttggtgaag aatggtttga aaatgctaaa tggtgggaag tcgttgatca gctgtttgcc
    34621 aaaaaatatc ttcatgctgc gacggttgca cagcgttatg ctgtaccaac cattcacgac
    34681 tttattgcgg aactacaaaa acaagaattt aaaagccaat acgatgacgt aaaagtcaac
    34741 gggagtgagc ctgttgtagg cttcgttaca cgttgtttcc gggcagctgc agctgagtat
    34801 gccattttct cagggatcac ggtttacgat ttcagcccgg agactcgcat tgcgatcctg
    34861 gatatgcaaa acgtcctcgg tgacagaacg acacctgcag gtaagctcaa gtccggcatt
    34921 atgtatctgt ttgcgcgcca gatggctgtg cgtaactact acctgcctca gtccgcagaa
    34981 accttcattc ctgctttacc ggagcagtac agggcatatc accaggcgcg catcagggag
    35041 ctttcagaag aggttaaaca taccttttat gatgagtgtc ataactttgc cggcatcgac
    35101 tttattcaaa atgcgctgaa taccgctgac cttgaagatc gtaaattcaa cgtccgtact
    35161 gcgttctcgt ctcagtatct gagccatatg ccttcgagcg tgcttaaaac catgaacagc
    35221 ctgtttatga tgcgcctgac ggaaggggat gaagagtatc tgaagcaatt agagatcaac
    35281 atcccggccg atatcctgcg tcgtttcaga cagcttccgc aaggggttta tccggacgga
    35341 agtggtactg catttctcgg tatttttaaa acgaaacgtg gtctgatttg ccatattctg
    35401 aaaaacacat taggtccaaa actgctttgg gcactgaact catctgcaaa agatagggcg
    35461 ctcagggatg tgctttatga agagctggga acgaaacaag caagggaagt attagcaaat
    35521 agattcccta tgggaagtgc atcaagtatc atagatgaaa tggtggtcaa tcagggtggt
    35581 gagcgtgatt cagaagaaga atcacaaact atggcgatga aactcgctaa agaaatcatt
    35641 tctgatgtga gaaggggatt cagatgataa aaatcggaaa cgcaaaacgg tcagtgatgg
    35701 ccgtttcaat tctggccttc agcgtacagt cagcatttgc ctatacggtc aacgttaaca
    35761 gcagcattcc catctcaacg caggttatgc cggcgttgag cacagctaat ggcctgttag
    35821 gtaacatcca ggccacgctg attaacattg gtacggcaat cagccagcag ggcgatcgcc
    35881 aggcagcatt aatgcagcag gtggctgaaa ctaaccgaca gttcgaagtc gagcaaaaac
    35941 gtaatgaccg gctgctgcag gcacaggata agtaccgtgt tccggatgat atttgtgcgc
    36001 agtctattgg cggtggtgcc gcgggggtat cctctgcggc cgctggcggt cagcgaacgc
    36061 tgggaagcgc cagttctgcg aaagatgtaa aggccatttt tgaagtgccg gcacgcgcaa
    36121 ccgacgtgga cgcttcttca acggccgaag ttcacagcca gtattgcgac agttcggatt
    36181 atgctgcatt tggcgggact tcattctgcc caagtgtatc tgacatgccg cgggcagata
    36241 cgtcgctgag ctcgttgctt tatggcgccg gcaaagaagg caaggcacct gatctgacgt
    36301 ttacagatga gcagacagat gcggcgctgc gttatatgaa aaataccgcg ttgcgcagtg
    36361 ctggtcgtca gctgagtcgt ggggaagtta aaggcgccag cgggcgaatt tacctgggca
    36421 tgattcagca ataccaggcg ctcaccgacg cggccgcaca acctcagatg gaaatgatcg
    36481 ccaactccaa accgaacccg gccactgatg ccgcgcttgc agatgcacgc aaagtgccgg
    36541 aagtcgaatc ctatttccag gcgacggcca gtaacagggc gaaacagctt aaccgtatgt
    36601 ctgccagaga gtttgaggaa ttcgaagtag gtcgccgtta cagcaaccct gcttaccagg
    36661 cgacgttgac caacaagaac accgaagatt tgatgcgtga gcaaatcaat atcgccaatc
    36721 tgaacaactg gttagtgctg aaaaccaaac agcagctgga gaaacaaaat gtgctgcttg
    36781 gccagatcct ggcgaacgac gcatatcaaa catacaaacc gagccagcag ggcgatcgcc
    36841 aggcagcatt aatgcagcag gtggctgaaa ctaaccgaca gttcgaagtc gagcaaaaac
    36901 gtaatgaccg gctgctgcag gcacaggata agtaccgtgt tccggatgat atttgtgcgc
    36961 agtctattgg cggtggtgcc gcgggggtat cctctgcggc cgctggcggt cagcgaacgc
    37021 tgggaagcgc cagttctgcg aaagatgtaa aggccatttt tgaagtgccg gcacgcgcaa
    37081 ccgacgtgga cgcttcttca acggccgaag ttcacagcca gtattgcgac agttcggatt
    37141 atgctgcatt tggcgggact tcattctgcc caagtgtatc tgacatgccg cgggcagata
    37201 cgtcgctgag ctcgttgctt tatggcgccg gcaaagaagg caaggcacct gatctgacgt
    37261 ttacagatga gcagacagat gcggcgctgc gttatatgaa aaataccgcg ttgcgcagtg
    37321 ctggtcgtca gctgagtcgt ggggaagtta aaggcgccag cgggcgaatt tacctgggca
    37381 tgattcagca ataccaggcg ctcaccgacg cggccgcaca acctcagatg gaaatgatcg
    37441 ccaactccaa accgaacccg gccactgatg ccgcgcttgc agatgcacgc aaagtgccgg
    37501 aagtcgaatc ctatttccag gcgacggcca gtaacagggc gaaacagctt aaccgtatgt
    37561 ctgccagaga gtttgaggaa ttcgaagtag gtcgccgtta cagcaaccct gcttaccagg
    37621 cgacgttgac caacaagaac accgaagatt tgatgcgtga gcaaatcaat atcgccaatc
    37681 tgaacaactg gttagtgctg aaaaccaaac agcagctgga gaaacaaaat gtgctgcttg
    37741 gccagatcct ggcgaacgac gcatatcaaa catacaaacc gatgctggca gcacagctgg
    37801 agagtgtgaa cgcgggagta tccagaaaat gaccgacgaa aataaaacag gggataaaga
    37861 cacagccaaa tcagggaaat taaaaaaagg ccttgatgtt gtaacaggcg tcaatgacct
    37921 cccggaaggg aaggctaaac gaacgatata ttatattaca ggcatcagcg atatatattt
    37981 tattatcgcg tcagtaaagc aaacattcag cctgctcttt cagcgggctt cattcgttaa
    38041 gaagcaaata aaaaaccttg atggcccacc tgttgattct gatgcaaatc agccgttcgc
    38101 cgaagttatg aaacggagca atagacctat ttcagaattg ttggataagg ccagtttata
    38161 caagaaatac tggctttgtt gtttttttgc attagtcctc attctgcttt ttttaacgtc
    38221 tggttatgcc agattgcttc taaatggctc accgaacatg agcttgttaa gagcaactct
    38281 cacctgtggc gtcctgtttg ctgcggggat ctttgctttc attaaggctc tcacatgtga
    38341 gtttatgggg tggcagttac gaaaccaggc tcactctgat gcagagcaag gtacgttacg
    38401 ttatttcctt aatgatgggg gagtgcgtaa tacatttaat ttttcgcagg ctggtcaaga
    38461 gcgggggcca catgagtaaa ttaaaaaggt tgcttctatc tcttttcgtt gtggcgtcgc
    38521 cttcatattc agcggatttg gggattgatg gcataactga agcggctaaa cgttcaggtg
    38581 acctatcgcg tcaaatgtta cataccgtat ttggtgaggt agttaataat ccgtttagcc
    38641 cttccggcga tggcttgctt aataacgttt tcttcactgt caacgaagtt atagcgattc
    38701 ttgccctcgt ctatatgggg ataatcagca ttaagaaact tcaccaggca ggtcagttgg
    38761 gaagttttat tgagggtgat ggcaacaacg cattcaaaat tgttaaaacg acttttgggt
    38821 ggttgttgct tgtacctacc gttgtcggtt ggtctgtggc acagctgctt tttctatggt
    38881 gcggttcaat cattggcgta ggatctgcca atgttattgc agacaaaact gcttcggaat
    38941 tagcgagtgg taaagctgtc tatatagccc ctgttatgcc agaaatggcg tctgttgcaa
    39001 aagggatgtt tgaaacaaac ctttgtgctt tgggtgtaaa tcaggggatt gctcaaatgg
    39061 aggcttctgg ccaacattat gagaataacg ccagaatgca ataccaaaca ggtgatagca
    39121 catattcgat atctgtaaac aacggctcag ctgtatgtgg gaccgtttcg ctgccacaac
    39181 gtccagcagg atggacttct atcttcgcta gcggttatgc ggattccgtc tacagcgttc
    39241 agcaacaagc aacggacacg ttgtggggaa aaatgaagac tgctgcagaa cagtttaatg
    39301 cagcatatat ggcaaaaatg cgttccgggg acggtgagct gccagatgtt gaaagcgcga
    39361 tccagactgc tgcgcgtgat tatcagcttc aggttcaaca tgctgctaat tcagcagccg
    39421 gtgacgacga aattgttcaa aaaatggagt cggatatcaa agagaaaggg tggctatatc
    39481 ttggtgtgta ctatcacaca ttagctactg cgaataccga gatgaaagat gttgctaacc
    39541 tgaagccggt agtttcagga atgagtaacg atggcgatat cggctctatc gattacttta
    39601 aaggcttgtt ccaggcttac cattctcagc tgaaaaatag taattatacg ccgcctcttg
    39661 gcaccgaatc taacgcactt gcaaggaaca ttgatcaaaa aagccttgaa aatgccgcca
    39721 caactggaga cggaacgtcc cttattacaa aaattttcga cttcaacgtt acaaactggc
    39781 ttgcaacgag taactacggc actggtgatg gttacagtga cgtgaccaac cctttactca
    39841 aaatgaaagc tatcggcgat tacacgttag gtgtagctga ggttggactc gccagttgga
    39901 ccgctatcaa tgttgcagtg aaggtttcag aagggaagag tctacccggt tttgctgcgg
    39961 gaatgatgaa caaacttaca gggattcgag atgctattgc tggcgtatta gaatcggttt
    40021 cgttcttggt ttacccgctg ttttatagcc tctttggtat cggtcttgcg ctatctatct
    40081 ggctgccgtt tataccgatg atttattggt ttgtagctat ggcagattgg ctggttacgc
    40141 ttatgacagg tgtattggcg tcttccctgt gggcagctac ccatatcaac attggccaga
    40201 gtaatgatga gcggagtaca tatggttatg tgttccttat cgatgtaatg attcggccga
    40261 tgctcatggt aatggggttt atttttgctt cactggccat cgtagctttg ggaacggcgt
    40321 taaacatgat gtttaaattc gctatggaac aggtccagtc tgactctttc actggcctgc
    40381 tgtcatcgat cggatttttg atgttatatg caaggctttg cacaggtatg gtggctcgcg
    40441 tatttgcact tcctgcgagg atgccgaact atgttataaa ctggattgga cagaagatga
    40501 acgattcagt gttgggtgat atgcagaacc atgttcatga catctttgct gcgttcggtc
    40561 gtggagccaa aaatatgaac cgtaacaacc ctaagcaatt taatcctgac gcaggtgtag
    40621 ataagagcaa ggacggcatc aaaggagctt aaatatgaat gcgttatcaa acactgactt
    40681 taagaaaatt agtaacaatg cgcgtcctaa aaggcttgga tactacgcat catggctctg
    40741 gatgatgttt gtattcctct ttctgttcgt tagcgctttc gtgtttctga gcggcttata
    40801 ctggacgatt agagacggtt caattcagga gcactggttt agtacagtcg gtatctttgt
    40861 gatcgattca gtgctgatct ggatgttgaa aaaggacttc aggagccgca agctctacca
    40921 ggtaactgct tcaatgaaaa actctggttt ctttgaacct cataaggact gcgagcacta
    40981 tgacttggcc cggaggactt acataggctt tgacttcagt actggaatca taggagtagc
    41041 atccctgtat gccacatcca gtattaaacg tgagcggcta ttttttgaag ccgaaacagt
    41101 cgagtcatgg gagtcagtcg gcagggagtt aatcataaac ctgcgaaata cggggcttac
    41161 gacgataacg atcacagctc caaatatcaa taaagcgtac agggatatgg aaatcatctg
    41221 cagaacgcat aaaaataggg atgaaaacta tcagcatctg aagagtaaac tgacagacgc
    41281 tggatggttc ataaacagca attattgagt ttaacccgcc gaatatggcg ggttttttgt
    41341 gtatactcag gtggttatag tcgtttgtag tcggagggct tgtgagcaga gtagttgagc
    41401 ggcaggtgca taagagtaac ctggataagc agaaggatta caggaatcgc atcagagata
    41461 ctcatgacca gctaaatctt tatctgccca aagatgcaaa aagaatgttg atagagatca
    41521 caaaagtaaa aaagctcact caggcggagg ttattgaatt tcttgtgaaa agttattacg
    41581 acggcttaaa atttgacgat tctgaagagt gaggttactc tgtaactgcg ggatcgcagg
    41641 tattgccccg cttagaaacg catgatatgt taagcggcgt ttacataacc ttacggggtt
    41701 attacagaat ttagcacggg aagagcggcc cggagatgta ccgcttagga gtggcaggag
    41761 ccacaaaaag taaaaccccc tgatcctatc tcagaacttt ggccggctca gaatagaatc
    41821 agggggtgca aactgcccac tggcagaaag gattatagca aatgcgtacc ctattgcaat
    41881 acagcccggc caatatgtgc aggggctggt gaatcaaaag aatccatacc tacagctttc
    41941 tgacattgag tcagtagaag gtctttcgcc ggagttcatc tcctggctag aaagccaatc
    42001 ccctaaagaa tcaccccagc agctgccttt aaatgaaggt gctgaaccag cgcgcaaaac
    42061 ccgccgtcgt cgcggtacgc actcaacggc gtgtctctgc ccggaaccca gctggtaccg
    42121 accggacaac ttcaaaaagc tccctggcca gcttggccat gcctacaacc gccttgttcg
    42181 ccgcgatcgt aaaaccggcg cgttaagtct gcggatgcgg atcagccgcc acccgtattt
    42241 tgtgcagctg cgcgagcagg ccggccggaa gcgtgacttc cgcccggagc gggagaatct
    42301 gcttgatgct atcgtgccgc ttatggtcag caccgttgac cgggcaaccc atatagacac
    42361 tatcaacctc agcaaaatgg cgtggcagct cagcgaaaaa gacagcgaag ggaacgtgat
    42421 ccggaaggtg acggttccgc gggtttgccg gctgctgcag cacatgatgg agtacgggtt
    42481 actggcgctg cctgaaggtg tcacatggga cccgtttaac cgcaagtggt tccccaagca
    42541 tgtcgtgctg acggaacggc tctggaagat aatcggcgtt gatctcgata aactgtatgc
    42601 ggagcaggcc gaacaggtcg ccgctgaagc ggcaggatgg ataacccgcg atgagcatgg
    42661 ccaggcggaa gaaatctctg tcaaagcggc gcgccggcgc tggtatgaga acatgatgca
    42721 cgccacgctg gttcgccggc gtgaagccgc cctgaagggg aagcgcgaga agaagctgaa
    42781 agcgctggca gaaaagccct ttgacgaccg tgtatatgcc atgtccgttc atctgatgcg
    42841 gacgctgccg aaagacgaac tgcacgcgct gtcgcctgaa cagttcacgc agcgcgtatt
    42901 cagccacctt tatcagctcg atctggggct ggagagggaa gcaggccccc ctgcttatca
    42961 ctgattttat ccccctgtaa ttttctaacc gccgcctggc ggttttcgtg ctggccagcc
    43021 ggcgcgacct gctcaaattt cctccagttt taacgtgtgg ccatcgtgat tttttgacct
    43081 tctggcgccg ccggtggata accggcagtg aaatcacctc tatccacagt tatccgcaaa
    43141 ggaggaaata aagtgacctg caatcgtggt caaagcaagc tgcaatacac tcttaacttc
    43201 tttaaaaaga tgtttattca ataaaagaga tcactgttat tcaggcgcaa ttttctgtgg
    43261 attatgggaa tatgcctggc ctttcagcgc cgctacgcgg cacgacggcc agaatggtcg
    43321 ctatgctccc aggttagcac ccggcaaatg ccgggcaggg tgtccagcag aaacctccag
    43381 ggcagattct tctttgcccc accgtgcttt tccccgccga gccaacggct cggcagaaaa
    43441 aagcatgatg gatgatgtaa ctaagaacac ccccgtaaga cggcagggct gcgacacgca
    43501 cccctgacgt caacgctact acccacgcgg gcggtgtgcc gctaacgtca caccgcccgc
    43561 tcgcagtagc cagggggtaa tgtggccaca gcgtcacctg cagggcagtc tggcaggtaa
    43621 atcgcctgcc atatcgtgca atgcctttca ggcaatcaac gccagtttca gctgtgagtt
    43681 ttaaaattaa cagggaaaag aggatcgatt tagccgcggt tatccacgtc agccgctcgc
    43741 aggcgcgtta aacagggtga agacagggga atgttggggt cgtctcagaa ttcggaaaat
    43801 aaagcacgct aaggcgtagt caccccgtga ctcggggttt gagggccaat gatgtaaaaa
    43861 accacgctaa ggagataatt cattgtttaa attgagattt aacggcctca attccccctt
    43921 cataatatcc tccggtagtg tgaacgtata atgtcccagc atgttgatat gaccgtgcat
    43981 cagaggcgaa agccgcgcga tatgttcatc ctctggccct tccccgatgc tgcgcaggtg
    44041 cgacaaggct tcctgcatat aaagcgtatt ccacagcacc actgcgtttg tcaccagacc
    44101 cagcgcaccc aactgatctt cctgcccctc gcggtaacgt tttctgatct cgccacgctg
    44161 accgtagcag atggctcttg caacggcatg gcggccttca ccccggttca actgtgttag
    44221 gatccggcga cgatagtcct catcatcaat atagttgaga agatacagtg tcttgttaac
    44281 tcttccgacc tccattattg cctgagcaag ccctgacggt cgggtacttc tcaatagcga
    44341 tcgaatgagt tctgacgcat gaatagtgcc cagcttcagc gaaccggcaa cccgcatcat
    44401 ctcatcccag tggctttcga ttttagaaag gtcaacacaa ccccgcgcca gtttgtccaa
    44461 cgccccgtaa ttcgctgctt tgtcggcccg ccagaacaca gcctcacccg catccgccag
    44521 acgaggtgaa aattggtatc ccagtagcca gaacaggcca aagataatgt cactggtacc
    44581 tgctgtgtcc gtcatgattt caaccgggtt tagtcccgtt tgttgctcaa gtagcccttc
    44641 cagcacaaag atggaatccc gcagtgttcc aggaatcact atgccatgaa aacccgaata
    44701 ttggtcagag acaaagttgt accaggtgat gccgcgccct gaaccaaagt attttctgtt
    44761 ggggccagaa ttcaccgttt tcactggcgt gacaaaacgc ataccatcag cggaggctac
    44821 ctccccgccc ccccagtatc ctgccaacgc taacgaggac tgaaaatcaa ccagccgcgc
    44881 attggcgcta accagcgttt ctgctcggat gtagttctgt ttcacccagc tcagacgatg
    44941 gcgagtcagt gcagggatat tgtgcttgat cagcggctca tgtccgatat tgcaggcctc
    45001 agccagcatc accgcacaca ggcttatatg cagatcctgc gcacgggcac ctgactcgct
    45061 gacatggctg aattcacggg tgaagccagt tctggcgtca atctcgagca acagttctgt
    45121 caggtcaacg ggtggaagca attgtctgac tcggctgctc agttgtatca gcgccggtgg
    45181 ttcatccaat ttatccaggc tgctgatggt cagcgaagga tgtttacctt cattgcagat
    45241 gtccacggcg gtattgcgat caaaacgtga tgccaccgtt ttccaggttt catctaactg
    45301 agcggccaat tgctccgatg ctttactgcc attagtgggg tgacccaatg cccggcagac
    45361 tggaacccgc tgcgcctgcc attcctcccc ctgaagaagt ttttggcgcg gatcacccca
    45421 acgatcgctg ttttccaacc agatgtcacg acggcgtagc gcatcctgaa gtcgctccag
    45481 cagacacaac gagtaacctg ctcgctgtat ccgaccgtca gcatcgtaca ccaggcgttt
    45541 ccaagggcct gaaatgatat gttcaggtgc atcgtccagg atccgttttt tcgagccgtt
    45601 tagctctgcc aggtaatgga tggcagccaa ggtatgttca ccgtctgggg ccgcacggaa
    45661 gtgcagatcg cgcagtagtg cgggcaaaaa acgccttacc cgtccgtatt gctccaccat
    45721 ttcatcctga aagtttgtat cctgggggcg ggccagttca ttcacttttt ccacggactc
    45781 tgccagtctg gcgacagaca cactgctgaa tatggtcttt cgcagcaaat catcggcggt
    45841 atcttcatca agtaaaagtg cgcatgcccg cgccagcagc aacgccgcgc ggtcaagatc
    45901 cttgagcgtc ctaagtcgct ttttctgccc ggttttcttc gcctcccggg taatattgag
    45961 gatcagcata tccagcacgt caacggcctc gtccagcgcc gagatttctt gcgctttcac
    46021 gaatgcggta aggatcgcca gccgccgttc ttctggcatt ctgctgatat atttcaccga
    46081 tgccattccg gcatagcgtg ccagattgcg gagctgtatg gcgggcagcc cagtgaaatt
    46141 cagacaggaa aactccaggc tgcgcaggcg agtgtaacgt tcaagtgctt cagtgaacgc
    46201 ggggccgctg atagtgacag ggcctctttt taggtgctcc atcactgaga gtcgctgtcc
    46261 ttcggggatt tcaagtaacc cagccagttg tgcggtctgc caacggtttg gcagcgcggc
    46321 caattttcgc cacaagcggc gggtcgcacg ctcacggatt tcaccaatga ctctcgtcag
    46381 ggtggatgcg gctggcaaca acactttatt ttgaagcaac cacgcggtgg caaaatcgaa
    46441 catcagtccg gggcgttcat tactgagcca tgcacgggta tacagcaatc gcttcagtct
    46501 gaacgaccac gggaaatcac cgaaatcatg atagctatag tgctgcctga taagcccgtg
    46561 gtgctcccaa cgtgtgtttt ccctttgagc atagcgggaa atgatctctg gatagcggat
    46621 gttaagttgc cttgcgacat aaaactggac accgggcggt atttgcatga gatcggacaa
    46681 gaaggttccc agaaagcggg cagttgtgag ttgaagggca attcccaacc ggttatgcct
    46741 gcccctacgc aggttgatga aagggcactg ttgcaaatag tcggtggtga taaacttatc
    46801 atcccctttt gctgatggag ctgcacatga acccattcaa aggccggcat tttcagcgtg
    46861 acatcattct gtgggccgta cgctggtact gcaaatacgg catcagttac cgtgagctgc
    46921 aggagatgct ggctgaacgc ggagtgaatg tcgatcactc cacgatttac cgctgggttc
    46981 agcgttatgc gcctgaaatg gaaaaacggc tgcgctggta ctggcgtaac ccttccgatc
    47041 tttgcccgtg gcacatggat gaaacctacg tgaaggtcaa tggccgctgg gcgtatctgt
    47101 accgggccgt cgacagccgg ggccgcactg tcgattttta tctctcctcc cgtcgtaaca
    47161 gcaaagctgc ataccggttt ctgggtaaaa tcctcaacaa cgtgaagaag tggcagatcc
    47221 cgcgattcat caacacggat aaagcgcccg cctatggtcg cgcgcttgct ctgctcaaac
    47281 gcgaaggccg gtgcccgtct gacgttgaac accgacagat taagtaccgg aacaacgtga
    47341 ttgaatgcga tcatggcaaa ctgaaacgga taatcgacgc cacgctggga tttaaatcca
    47401 tgaagacggc ttacgccacc atcaaaggta ttgaggtgat gcgtgcacta cgcaaaggcc
    47461 aggcctcagc attttattat ggtgatcccc tgggcgaaat gcgcctggta agcagagttt
    47521 ttgaaatgta aggcctttga ataagacaaa aggctgcctc atcgctaact ttgcaacagt
    47581 gccttcatac aaaaactgga acaccagtct ggcaaattgg ccgattgggt cagggattta
    47641 ctgtgccgga aaagcaactt tgtcgtcact tgtgctctgg caaacaagct ggccagaata
    47701 gcctgggccc taacggcacg acagcaaact tatgtagcat aacggcagaa atacaccggt
    47761 ttaaagaatt actgatctgg ttttgcgaat actgatattg atgatactaa cggcccaccg
    47821 gcctgttgag gaacctgtaa aacggaaagg ctcattgaag ccgtatattt tctggaggtt
    47881 catcaggcgc ggaactcatc aaggcgcggg aataaaatcc cattcagacg ccggatagat
    47941 tcaagcaagc caacttgtcg tcaaaatcgg tgttgcaaaa acgggagtga ccatagattc
    48001 cgttttccaa gcggaccccg tgatccacgc aatgacccga ctccagtcgg caagctggca
    48061 attgcggatc ggtcaggcca tgctgcaggc cgctaaacgt gtagggttcg gtgacgacaa
    48121 acgacgtact actaagcatt tcactgagga agaccggaaa agattcaaca agaaccgtaa
    48181 ctcacagact aaccaggggg cgatgcgtca ggagtgggat aaataccagc gccgccagaa
    48241 agcgctgggt aatcagattg cgcgagacag tacaaagcta cgcaccctca gcgacaaact
    48301 gttaaaagcc cggaaaatga cgcaaaaaca acgggcaaag gcagaagaaa gtcagcaaaa
    48361 gcttaaagcc gagcaggata aaaacaaggt gctgctgcag cagctcgccg accgtttcaa
    48421 ggtggaacgc caggcgttta ttgatgcgat ggtaatgact ggtgtatcac gtcaggatgc
    48481 cgagaaacgc ttcctggact acgtgaaaaa caaaggcagg ggttaataca aaagccccca
    48541 acctttcggt cagggggctg ttttacgcgt ccatgaatga gctgggcgga atgttgaagc
    48601 gccgcgcaag tgctttcatg tgatctagtg ttagtgagcg agtcccgtta aggatgcggc
    48661 tcaccagcga tttcttacca atctcttcct caaaatcact ctgagtcagt ttgtgctggt
    48721 ccatcaggac acgcagcagg gccacgccac ttggtaacgc ttcaatacgg tcgttgaact
    48781 ctgcgaactc ttccgcctca tcttcatact gggcaatttt cgcaaccagc atgtccacca
    48841 gcggatgatc tggctcgtgt tcaaccaggt attcaaccag cgtcagcgcg tcttcatagt
    48901 ccttgcgaga ggcattgccc cccaggaggg ggacaatgct aaccaggctg tttgccgcct
    48961 ggatagcatc ggtgtacatc attctttagt tctccggtaa aaatctgtca gcttgtcgta
    49021 ttcggcgtgt gtggttatgt gctttataaa gattttccca cgttcaaaat cagcaaaaaa
    49081 catcaccctt aaattcccac cgccaacatc gatcacccac cacttctccc gatatttcat
    49141 tctgtccagc gaggcaaatc gttttttcat ttcgtccggt gaagtgtagt tctctctctt
    49201 caaagtccgg tatacgtcgt ctagtgccgc tgcctgattg gggaattgcc tggtggctgt
    49261 atcgaaaggt gctctcgata caacgtgcat ccttcgctct ccttgtgttt ccatcttgga
    49321 aacatgatat cgcactcccg cagagttgac aagttggaaa ctgaaaataa ttagtgcctc
    49381 tgcaattcac aatctccata cagtgctcac atacgcaaat taaccccgtc agtgaggcac
    49441 tgaatgggcc gttttgatga atggttagac gacacaaggc cggtaacagt cgcaccggtt
    49501 accggcatcg gcgataccat cggcatgctg atgtcgcacg gtaatatttc tccctacatc
    49561 atggcgtggt tgataaccgt gctgattcgt ctggcaacgg gtcagggcgt ggtctccgcc
    49621 atgacggcgg cggggattat tagcgcagcg atcctcgacc cggcaaccgg tcaactggtc
    49681 ggcgtcgacc cggcgttgct ggtactggca acggcggcgg gctccaacac cctgacccat
    49741 attaacgatg cttcattctg gctgttcaaa ggctactttg acctgtcggt gaaggatacg
    49801 ctgaaaacct ggggtctgct ggagctggtg aactccgtgg ttggcctgat tatcgtgttg
    49861 atcatcagca tgattgcata acgttaatac cgctctggcc cacagcgcca gagcggtttt
    49921 ccatcctgtc tcaacaatcc tcaataatca gatacaccgc cttcaccggg ccatgtaccc
    49981 caaccacctt gataagttca atatccgccg tcgagctggg tccactgatg atattaatgc
    50041 acgatggcat acgctcaccg gcctgtgctt tctgatgcag tttttctgcc agctgcgcca
    50101 cgcgcggcag aatggagctt ttacgcagca cgaaaatcga ggactctggc aacaggctca
    50161 gggaacgccc gcgctccggt gcggaaaaca gcaccacgcc gccggactcc gtcaggccat
    50221 attcggcata caccacgccg actttcgcct gttctgcctg ggtaatattt tcgctacctc
    50281 gcgctgggtc ccaaaccacg gcgttgcatt cctgctggct ttgttgaata aatcgaactt
    50341 ttgctgagtt gaaggatcag atcacgcatc ttcccaacaa cgcagaccgt tccgtggcaa
    50401 agcaaaagtt caaaatcacc aactggccca cctacaataa agccctcatc aaccgtggct
    50461 ccataacttt ctggctggat gatgaagcta ttcaggcctg gtatgagtcg gcaacgcctt
    50521 catcacgggg aagacctcag cgctattctg atctcgccat caccaccgtt ctggtcatta
    50581 aacgcgtgtt caggttgacc ctgcgggctg cacagggttt tattgattcc atttttacac
    50641 tgatgaatgt tccgttgcgc tgcccggatt acaccagtgt cagcaagcgc gcaaagtcgg
    50701 ttaatgtcag tttcaaaacg ttcacccggg gtgaaatcgc gcatctggtg attgattcca
    50761 ccgggctgaa ggtctttggt gaaggcgaat ggaaagtcaa aaaacacggc aaagaacgcc
    50821 gtcgtatatg gcgaaagttg catctggcag ttgacagcaa aacacatgaa atcatctgtg
    50881 cagacctgtc gctgaacaat gtgacggact cagaagcctt cccgggtctt atccggcaga
    50941 ctcacagaaa aatcagggca gcatcggcag acggcgctta cgacacccgg ctctgtcacg
    51001 atgaactgcg gcgtaagaaa atcagcgcgc ttatcccgcc ccgaaaaggc gcgggttact
    51061 ggcccggtga atatgcagac cgtaaccgtg ctgttgcgaa tcagcggctg accgggagta
    51121 atgcgcggtg gaaatggaca acagattata accgtcgctc gatagcggaa acggcgatgt
    51181 accgggtaaa acagctgttc ggaggttcac tgacactgcg tgactacgat ggtcaggttg
    51241 cagaggctat ggccctagta cgagcgctga acaaaatgac gaaagcaggt atgcctgaaa
    51301 gcgtgcgtat tgcctgaaaa cacaacccgc tacgggggag acttacccga aatctgattt
    51361 attcaacaaa gccaatcggt ggagctgcat gacaaagtca tcgggcatta tctgaacata
    51421 aaaccgagat tccgcagcca atttaggaat aaactgcttc atacagaaca ccaagaagct
    51481 taagcagccg agtctgatgc tcttgaacac ccgttatgaa gctttggccg ccaaattcga
    51541 gtgtgtcgat accttcgaat tttaagaata cccaacgtgc cgtcggttta gttgtcgtct
    51601 tgttctttac catgctagga aagaattcct cggtcttagt gagactctct cggattttgt
    51661 gctctaagct tgcgtagacg agtaggctca gcgtcatgat catcagtagt gcctcgattc
    51721 gctgaggttt cttcaggaaa attgatgatg ttaagaactc agggcttttc aaaaagcgaa
    51781 agccgcgctc gaccttttgc tgagacttgt aatgttcaag caatgcaacc attgttaggt
    51841 cggtgttgtc agtatcgttg gtggcgagaa taaacatacc tactttaagc ttggccagtt
    51901 tcaccttttc tagatcggca taaggcgtag catctatcaa atagtggtat cccgtcggct
    51961 tttcatcttt cttcggccga ccacgacctg aataaattgg ctctttaacg atggttgatt
    52021 gcgcgaagcc aagcaaatga cactggttgg cgaagtcgct cattgcttgc tcggcatcca
    52081 ctgcgcaagc aaactgcttt ttctttagtt gtcccagcgc tttcagctct ttggtgatat
    52141 ttttgtctaa gttcttataa aacgttacct gttctcgctt ggttgcttgt tcactatgaa
    52201 tcaacagcca cttctgagat accgagccat aatcagcgtc aacccaacaa cccgagtagc
    52261 cattaccgat atggctcagc tgctctggct caaggttcat taaggcctct ttggctgatt
    52321 taatggtcat tggaacacgc gtaataaact tctgttgttg ctcatccagt gaacgaatgc
    52381 tctcttcggt gtataaagcg gcatcggcaa tgaagtagcg actgttttga gctgccttca
    52441 ggcaatgaat atgccgttta gtgacttctg agaatgcctt agcatcattg gtgttaccac
    52501 taagcgcttg catgtaaaca ggcaggccag cttgattttc gcaaatcaac tcaaggacca
    52561 cttgatttag ctctggacgg tggtctcggc tgtagccttt taccagcttg atggcattaa
    52621 gatcttcgtc ctgggcgtat tcaccatcga catggaagct agtgatatca aggtgtacag
    52681 agtctgtttt aagtcctagc ttatcaacga catgctctgc aatcgcttga taaagtgcgg
    52741 agacatctgc ttcatataaa gcatctaacg tgcgtccgag tacatcgtcc gttaaatggt
    52801 gagcttcaat atctttagca agcaacttgg caacaggctt cgtctcgaaa aagtcagaaa
    52861 acatatgcag cgttctgctg tgaaagccaa gaccattgag aatcatcgcc aagaccgcat
    52921 cgccatgtga aacgttatga tccgagtact tgggaatgac gcgatcaata ataccaggta
    52981 aaccgatttc atggcagaaa gcagcgatca gccctaagtg atctaggcgt ttaatgacag
    53041 gttgagcagc agacataata aagtgaccgt taaataacag taatagatca aaactgggga
    53101 tcgcggtcaa gaggtctgtc gcactaacat ttgtaaacga tcactggatc acattatttt
    53161 aattctgaaa ttggctgcgg aatgacggat aaaacactat cagtaagttg gagtcattac
    53221 caaattgctg atggttcaga tcgtttgtaa gtaataataa attattcggc actgttgcaa
    53281 atagtcggtg gtgataaact tatcatcccc ttttgctgat ggagctgcac atgaacccat
    53341 tcaaaggccg gcattttcag cgtgacatca ttctgtgggc cgtacgctgg tactgcaaat
    53401 acggcatcag ttaccgtgag ctgcaggaga tgctggctga acgcggagtg aatgtcgatc
    53461 actccacgat ttaccgctgg gttcagcgtt atgcgcctga aatggaaaaa cggctgcgct
    53521 ggtactggcg taacccttcc gatctttgcc cgtggcacat ggatgaaacc tacgtgaagg
    53581 tcaatggccg ctgggcgtat ctgtaccggg ccgtcgacag ccggggccgc actgtcgatt
    53641 tttatctctc ctcccgtcgt aacagcaaag ctgcataccg gtttctgggt aaaatcctca
    53701 acaacgtgaa gaagtggcag atcccgcgat tcatcaacac ggataaagcg cccgcctatg
    53761 gtcgcgcgct tgctctgctc aaacgcgaag gccggtgccc gtctgacgtt gaacaccgac
    53821 agattaagta ccggaacaac gtgattgaat gcgatcatgg caaactgaaa cggataatcg
    53881 gcgccacgct gggatttaaa tccatgaaga cggcttacgc caccatcaaa ggtattgagg
    53941 tgatgcgtgc actacgcaaa ggccaggcct cagcatttta ttatggtgat cccctgggcg
    54001 aaatgcgcct ggtaagcaga gtttttgaaa tgtaaggcct ttgaataaga caaaaggctg
    54061 cctcatcgct aactttgcaa cagtgccgaa gaaacaaccg cgtactggat gattacccca
    54121 ccaaaaggga aaatattagg cgttgtcaaa gggaaacctg cgtgggttga tattcctccg
    54181 ccaacacagg aagagctgat ccaggtcgct gagcgtgaga aaaagcgact aattaatgtg
    54241 gctaacgact tcattaatag taaacaatgg cctggtaaag cggcaatcaa acgactgaaa
    54301 gacaatgaac tggtgcaata caatctgtgg cttgattatc ttgattacct tgaatcaaca
    54361 gacgcatcaa cagcacctga tattgactgg cctgagatgc caatatagga accttttgtg
    54421 gattgagatt tttaatgtca gcgaagctct tcgtcaaaag tgaaactctg ataacctggt
    54481 tctactgacg aacagaagga taagcaggag atcgctttat gattattggg tatgcacgag
    54541 tatcaagtaa ccatcaggac accgagcttc agatgcaggc gctcagagct gctggctgta
    54601 agttaatttt tgaggaaaag gcttctggcc gtaagacgaa ccgaccaatt ttgaagaaag
    54661 tggttgagat gcttgaaccc ggtgacgagc tggtcatctg gaagctggat cgtatcggtc
    54721 gcaatgtgct gcacgcatta ttgacgtttc agagcctcgc agaacgcaat gttaacatcc
    54781 gttctattac tgatggcgtt gacctgagta ccgccagtgg gcgctataac ttccgtaata
    54841 ttctctctgc ggcacaatat gagtctgatc tgaatagtga acgcactttg gcggggttag
    54901 cggttgcccg cgctaagggg aggattggcg gacgtaagcc taagttcact aatgagcact
    54961 gggatgcgtt tgaacgggaa attaagtccg gctgctcaca tcgtgatata gctctcaaat
    55021 atggagtcgg cctgtcgact ctctacaaac gttatccggc tcagcaagag catcagtaaa
    55081 cactctttgc gttcattttt gcactgtgca gaatgtgtct ttttggcacc ttccgacagt
    55141 gcaaaattta tcgcgttttt gtgcaaaaaa aatcgccgcg ctacaaaacg tgtgctatac
    55201 ttgtgctcat gcggttggat ttcctatccc cccgacccgc gctgcggcgg gccgaaaaat
    55261 cccagggatg ggttttttcg gtgttttcct cgttggcaca ttcaagagta aggagcgttc
    55321 catgaagctg tattacaccc ccggcgcctg ttccatggcc ccgcacatcg ccctgcgcga
    55381 agccggcctg aaattcgacc tggaaaaggt cgacctgatg accaagaaaa ccgaatcggg
    55441 cgccgacttc accgccatca atcccaaagg ctacgtgccg gcgctgcagc tcgacaacgg
    55501 ccaggtgctg accgaggtcg gcgtggtgct gcaatacatc gccgaccaga agccgggcag
    55561 cggactggcc ccggccgccg gcacgctcga gcgctaccgc ctgatggaga tgctgaattt
    55621 catctccacc gagctgcaca agaacttcgg tccgctgttc aacccggcgg ccggcgacga
    55681 cgccaagaaa gcagccatcg agatgatcgg caagcgcctt ggctacctcg accagcagct
    55741 ggccggcaag cagtatctgc tcggtgacac cttcacggtg gccgactgct acctcgccac
    55801 catgctcggc tggtgccagt acgccaagct cgacctgtcg gcctggccga acatcggcgc
    55861 ttacgccggc cgcgtgatga gccgcccggc ggtgatcgag acgatgaagg ccgaaggcct
    55921 gatgggctga gggccacctg ccgatgcggc gcgggtcacg cccgcgccgc acggcgtcaa
    55981 tccatacccc ccatcgattc cccaggagcc cccatgctcg tcgaacgcat ctggaccggt
    56041 aattcgtacc gcaacttcaa ctacctgatc gcctgccccg agaccggcga agcgctggcg
    56101 atcgatccgc tggaccatga aaaaaccctg aacacggcca gggtcaaggg ctggcagatc
    56161 acgcagatcc tcaacacgca cgagcaccac gaccacaccg gcggcaacgc ggccgtggtg
    56221 gcggccaccg gcgccaaggt gatcgcgcac cacaaggccg cgggcaagat cgaaggcatg
    56281 gaccgcggcg tgaaggccgg ggacgtgatc aaggtcggcc ggcacatcga actggaatgc
    56341 ctggacacgc ccggccacac gatgtgccac atctgcctgc gctcgcacac cgacgagccg
    56401 gcgctgttct ccggcgacac gctgttcaac gcgggcgcgg gcaacgtgca ctacggcggc
    56461 agcgtggacg agctctacac caccttcgtg cagcagctcg cgaagctgcc ggagaacacc
    56521 cgcgtctacc cggggcacga ctacatcgag aacaacctgc gcttcacgct cgcgcgcgag
    56581 cccggcaacg cggccgcgca ggcattgctg ccgcgggtga ccgggcatga cccggccact
    56641 tcggtggtca ccacgctggc cgaggagaag cgcttcaaca ccttcttccg cctggccagc
    56701 cccgaggtga tcgccaagct gcgcgagagc tttcccgagc tgccggaaca gcccgacgcg
    56761 aagaccgtgt tcaccaagct gcgcgagctg cgcaaccagt ggtgagcagc ggccggcgcc
    56821 ggccccttac ttcagcgtga accgcacggt gtgcacttcc atgtctgcgc agtcgatggc
    56881 gtgtttgagg aagtggcggg cgaggagggc gatgctgctg atgcagcttc tcaaagctca
    56941 ccatcgcgca tcatcttcca ccccgccacc ggcgtgactg cggatgccgt gggtcaggtg
    57001 caggccagct tacgcaaacg catcctgcgc gcctttgtcg gacggggcct gctggagagt
    57061 ttcgaggccc aagagatgct gggctacaag cacagcgggt tttcggcgga caccagcgtg
    57121 tgcatagcgg cgcacgaccg cgccgggctg gagcggctgc tgcgctactg cgcccgcccg
    57181 ccgtttgcca tggagcggct gcgcaaagcg ggcagcgagc tggtctaccg ctgcgccaag
    57241 cagcacagcg agcccggcag cctgcctcac aacaagcgcg gcgtaaaggc cgatgagatc
    57301 accctcaccc cgctggagct gattgaacgt atcgccaagc tggtgccccc gccgcgcacg
    57361 caccgccacc gctactttgg cgtgctggca ccgaactcac ccttgaggcc tgccgtcacg
    57421 gcgctggcgc gtgatgcagc ggtgaaaccg gcgcaggtgc aagccgagcc agccagcacg
    57481 gctgcaggcg agggcgcact tggggtaaga agcccactgc caacccagac cgagcccgcc
    57541 cagccggtgc cacccaagcg cccggcgcac tatttgtggg cggtgctgat ggcccgtatc
    57601 tacgaggtgt tcccgctgct gtgccccatc tgcggcgggc aaatgcacat catcgccttc
    57661 atcacacaca gtgccgatat ccgccaaata ctggagcaca tcggggtgga gacggagccg
    57721 ccgcacatca ccccggcacg cgggccgcca ctgtgggacg agtgcgacgc gcaagccgca
    57781 gagggcgtgg agccagcccc agactgggat gaagcgaccc aaccggcccc ggacttcgag
    57841 gtcgatcagc gcgtcagttg gtagggtggc aacagcggtt aacagtggtt ttgccaacgt
    57901 tgcgaggcag cgctgcgcct gtcaccgcca aaaacgggtc ataccgaaaa atctcgggca
    57961 actggctttg agaaatcaac ccagcagtcc cctgtgtgca tgcctgagac gccccaaact
    58021 gtggggaggt gatcgttttt gcatggggga gaggtcttga taaaatgccg ggagggcttg
    58081 cggtaagcga gattgagaga aaaactgagt tttgcactac taaaaaagaa atgagaaaaa
    58141 atagctattt ttgcgtttaa ttttgcactt ttatgaaagt ctttagatcc gttttaaaga
    58201 ccgtttaagc atttatcaat gccaggcact ataccgtata gtaggttggt atgtaagaag
    58261 ttggctctga caccatctag cttaaacggc cttcttgtct tcacttgtta ggccagattc
    58321 ggctgccttc tgatcaagtt cagatgaccc ttttttcatc tgctcatgta ttcgaagtaa
    58381 gcgctcttgt tctgcttgtg gtagttctac cagtacgctg agcgtatcgt tatatttcga
    58441 gagaagatct agtacacctc taacccccat ccttgcatag atatcgatga gtttcttttt
    58501 ctcatcgtgg tctaatgctt caaaaaacat tgcccatgtt agagataaaa atttgtcatc
    58561 cttaagtggc actgctgtaa atgcgaaagg acttgagcca tcggttaaac cattctctat
    58621 gattggttga gcctgtccat tgctgctatg agcttcatcc aacatgtaga cgccatcctt
    58681 accggtcgct agccacgcaa ggctcacgtt ttctatctct gaaattttca ccaggatttc
    58741 cacactcgga gtggctgaac gtgcgaagta gttgttcagc gtcgagtatg gcaggtccca
    58801 atctagagaa actttcctga gacttctccc tttgaaaaga gacttcatcc tatcgcgaat
    58861 actttctttt cctgattgag caaaagaaac attctctttc tttactgtat tcattttctt
    58921 ttccttttaa ctggttgaaa taattaatta aaattgattt tctcacctga gttttctcac
    58981 atgagaaaag aaagagcttt atttgcttta ctctttctca aattggatca atacttatcc
    59041 caacggataa cccctgcgga ttatccgccc ggttaacttt ttagggtaat cgaagtatgg
    59101 aaataaatga agtacagcgt gactggcatc gcattgatat tgtcgccgag ctgcacaagc
    59161 gtggcgtcac tatgcgcggc ctttccgcca gcgcgggact aaaacccgac acgctgaaaa
    59221 atgcgctggc acgctcttat ccaaaaggag agcgcattat tgcaaatgct ctcaatttag
    59281 aacccgccag tatctggcca agccgttaca acaaggacct gtgacatgtt cgtgactgtt
    59341 aacgaattag ttggcgtccc tggactgcca acaacacaac aaggactgcg atacagcctt
    59401 aaaaaaagtg caggcaactc ccctgaactg gttcgcaaac gggcactgtt gcaaatagtc
    59461 ggtggtgata aacttatcat ccccttttgc tgatggagct gcacatgaac ccattcaaag
    59521 gccggcattt tcagcgtgac atcattctgt gggccgtacg ctggtactgc aaatacggca
    59581 tcagttaccg tgagctgcag gagatgctgg ctgaacgcgg agtgaatgtc gatcactcca
    59641 cgatttaccg ctgggttcag cgttatgcgc ctgaaatgga aaaacggctg cgctggtact
    59701 ggcgtaaccc ttccgatctt tgcccgtggc acatggatga aacctacgtg aaggtcaatg
    59761 gccgctgggc gtatctgtac cgggccgtcg acagccgggg ccgcactgtc gatttttatc
    59821 tctcctcccg tcgtaacagc aaagctgcat accggtttct gggtaaaatc ctcaacaacg
    59881 tgaagaagtg gcagatcccg cgattcatca acacggataa agcgcccgcc tatggtcgcg
    59941 cgcttgctct gctcaaacgc gaaggccggt gcccgtctga cgttgaacac cgacagatta
    60001 agtaccggaa caacgtgatt gaatgcgatc atggcaaact gaaacggata atcggcgcca
    60061 cgctgggatt taaatccatg aagacggctt acgccaccat caaaggtatt gaggtgatgc
    60121 gtgcactacg caaaggccag gcctcagcat tttattatgg tgatcccctg ggcgaaatgc
    60181 gcctggtaag cagagttttt gaaatgtaag gcctttgaat aagacaaaag gctgcctcat
    60241 cgctaacttt gcaacagtgc cgattcaagc aagccaactt gtcgtcaaaa tcggtgttgc
    60301 aaaaacggga gtgaccatag attccgtttt ctgagacgac cccttgttgc agtgtctaac
    60361 gctgtgatag cggtcctgga gctgatccgg cagtattttg actgaccgga aacgtaacta
    60421 aaggcggggg gaccactccc cgccttttaa cagggttaca tctcgatcat cgggaacaga
    60481 tcgtcttcct ggtggtaaag cacgtcgtcc gtttccgttc catcaagcca ttcagcgaac
    60541 agttcaaaca ggcacaccga catttcctcc ggtgaaattg cgccacactg cagctcgtag
    60601 aagacctcaa ttttttccag caggctgttg gccgctttgt cgtagccgaa cagcttgatc
    60661 ggcgggaatc gcattgcatc cgggttggtt tccgccagtt catcatcctt gcgttccgga
    60721 taaatgctgt acagcgttgc cggcgatggc ggcaatacct cgataaagcg gtttatccgc
    60781 atcggcagtt cgctggaaaa cttctcattg tccggaatgt aaaacgcggc gctgcgtacc
    60841 agggcatcct ggaaagaaat taccccctga ccttcggtct gcttacgtag ctcacgaatg
    60901 ttcacgcggt ccttttcacg gatttggtac agatcccctt cccggaccgt tttggaaaac
    60961 gtgccgtgtt cggcttcctg cccggagagc tcagaataat aatcctggcc gacggtttcg
    61021 cgcagtattt caaaggtttt ccggtcttca atcgactcaa aatatttcac gcgggtattg
    61081 gcgatcagcg aatccacctc gccgttcgcg ccgcgggcga gcgacgggtg atcctgggag
    61141 gaaaatacgc ccattttttc cagtgaacgc atctgcgcac tcagcgtatc cataccgctg
    61201 gtgaaatact ggcccagctc gtcataaatc agcccgtatg gcgcctgatt attcagcgcg
    61261 tgagtgagca ggacttcctc ttttttccct tccagctggt agcccaggtc cttactgatg
    61321 gtcattcgct gcagcgtcac atataaacgg ccaagcgtgg ccgcttcacc gcgtgacagc
    61381 tccagcgacg ggatcatgac gatgagaatg cggtcattgt ggaaaatatc gtccatccgg
    61441 atatcgccgc tgtcttccgg aaaaacatgg ccataagttt cattgaacag ggagagcgtc
    61501 ttcaggaact gacggctcat gtagttatgc tgttcgaagg cgcgggcttc ccacgtttcc
    61561 gggtattccg cgttggccag caggaagcct ggtgtatttt ccagataact ttccagcgcg
    61621 gcgtaaccct cgctgtgcca gccgtttttc tttgcctcca cgtacagcgc ggccattgcc
    61681 ggcagcgaca tgtttttctg aatagtgcgc tgtgacaaaa gcagttcgcc gcgggcgcgc
    61741 ttataacaca gggcattgat cagcgccgac atcatggctt ttgccgtatc ctgccactgt
    61801 gccgaatccc cgcccacctg ggggagcatg gattccatca actggatgat gaaggtcggc
    61861 ggggcaacgc tgaagaggtt gactgagttg gattgcgcgg ggatgctttc ctgcttcacc
    61921 aggttcacga acctgtcaat actgccggtc agcaggttga gaacgtaata atcatcctca
    61981 cggccgaaac ggcgcgccag cgaccaggtg gcgaaggcca gcttgttatc tgctttaccg
    62041 tctgagaggc agtagccacg gcaccacagc aggaagttaa cgataaaccc atagaaggtt
    62101 tcggttttac ccgacccggt ggtaccaaaa aataccatgt ggcgcagcag gtccgtcatg
    62161 ttcagccaca gctcgcggcc gaacaggcgt ccccgctcat acccgacata taaaattccc
    62221 ttcgctttct ttcgctcccg gaccttatgc gggatgcgaa tgggccccag acggtattcc
    62281 gcctgggttt ccgtggtcag ggtgtcgtcg aacatttcgc agtctttcgg cattcgcagc
    62341 ggtggccgga atttacgatc cgtgaatgcc accatcagcg gcggaaggat gaggatgctc
    62401 agcagcatgg taaaggggag aaacagaccc agcacggtca gtatggccag caggccaaac
    62461 tgtacgttcg gagtgaggaa ccactccatg aacgaaccat ctgggcggag gactttttta
    62521 ctgtctacag attcctgttg catagcggct ccgggttatt ctcctattgc ctgctgcagg
    62581 cgggcatcgt ctttgacgac ggaaaccggg atcacatcac ccgaatcggc aacgatggac
    62641 ggggtaccga taaacccgaa tttcgcaaat gccatattgt tcgcgtcaac caggcgggcg
    62701 ccggtggtat ccggggctgt tttcggatcg tcaattttcg ggttcatggt ggtgtatccc
    62761 atgttaatcg tgtcttccca gcttttcagt cgggtatctt tcccggtatc gagtacagga
    62821 gcggcgcgga ccatcgagcg caggtcgcca taaacggaca cggggaaaat ctcgacgtta
    62881 tagcgtttgc tcagttcctg cagtcggggt tccagcgcgc ggcagtgcgg gcacatcgga
    62941 tcggaaaaca catacagggt gtgtttatgc ccggttgaaa gcgagattgt aaagcgtccg
    63001 ctggtgacgg catctttcag tgacagcaag tcgttatcag ccagtttttt aggggcttca
    63061 ggtgctgcct gaacctgcag ctgctccggc gcagtggcag gctgctgcag acccggcgcg
    63121 ggagcatacg agtttgcctg cagtggctgt gccggctgat gcatattcat caacgcgccg
    63181 ttgatggaga cgataaagcc cagcgcggcg actggccaga agataaagtt agacagccgg
    63241 cgcacggcat tgagtccgcg ctgctgtttc agctttttac ggatattgtt cagcgcctcg
    63301 atggcctgat attcgttttc aaagcggaac agctgcaccg cttcaccaga aaacgtattg
    63361 tgcgtcagga tgtggccgct gccggcatca tggccaagtc caaaatgaca ggctgacagg
    63421 gggaaggagt gcagggcttg ttcctggtag tttccgtcag cggaaagata aagtgtgttg
    63481 cgatcggttt ttacggtgag tttcatactt cctcgcttag agttccaggt gatcgggtcg
    63541 ggttgccggc tgaggtttag ccggcgtcgg ttcatcgtct gtcagtcgca gactgttgtt
    63601 cggggtgtcg tgcggagctg caggcggcgt agccggctcg tcttccgctt cagcgtcaga
    63661 ttcaaatgca aatggcggta taacgtcttc ctgccagtga gcgaccggaa tggcgggatc
    63721 gcggcggtca atatggcggt aatggagcag atccagctca aggcccagca cggccgcccg
    63781 cacggtcggc gggaatttcg ccgccttttc ttcatcgagc gtcagccggt aactttcgca
    63841 ctgactccag gcaataacac cacctccctc aatgaagaac ttcccgcggc cggcgcttga
    63901 aagtgcatac cataacgtgc ggtccacacc tttaagccac cggaaattag cggatggcag
    63961 ctgcaggtca tcatcgaaca gcgcgtagag tagcgaacgg gagctgcggc gcccctttgc
    64021 aaattctcgg aacgcttcac actggctggc gacggtccag aacccggcgg ccagcgaata
    64081 atcagggaaa ccgtctttag tccgcaggca ggaacggttg agatcgtcga gaatggattt
    64141 agccgttggc cggtcgccca taaaccgcag atgtacaaac gaggctgcga gcgctttttc
    64201 ccagggcgcc agggaaaggg ccgccccttc gggggccaag tttacctgtg acaggaagac
    64261 tttatgtgcg gcttttttac ggaggcggcg cttagcggta tcaatcaggt tatgttcctg
    64321 ggcaaactca acgggtgact gcgcgctgcg tgcttcttcc ggatcttcat tcagcagcag
    64381 ctgatcgagg tggccaaacc gggcgaggat atgagctatc cccggatagt tttttaccat
    64441 cacccaggga aggttccgga tggtcagttt acgggtcaga cggtagtaag gattgcgcga
    64501 gataacccag acgaacaacc cgatgattaa aatgaacagg ggaaagagca cgctggccgt
    64561 gtcgttcatc acgctgataa agtcccacag cgaaacctgg tggttatacc gcgccgccga
    64621 cagcagcatg tcccggcgct cggccgcatt acccggtgta atggcgtccg gcagtacacc
    64681 gtagatccag taaagcaggc gacagactcc gtaaatcaca taatcacgaa agccaaacca
    64741 catcactgtg atcatgatga gaagggcccc gataatcatc aggccatcat cccctccccc
    64801 tttccgttgt ggctggtttt gcatcagaac ctcagagaat tttggtaaac cttcccgata
    64861 taccaggcct tacgcgccgg cgtgttggag tgatagcggc cgacaccctg ccagaaatcc
    64921 cccccttcga gaatgatgtt gtatttgagg atgtaggcac tggccattgc agaggcgcag
    64981 aagtcatgct gcagctgctc cgcttttact ccaaaatcgg acgccagctt attcgcccag
    65041 atggtgttta tctggaatgc gccgtaatcg taagtgccgt ttttgttttt atttttcatt
    65101 cccggttttc cgccttcagt cagccacaag gcgaggaatc cacggagagg aatgtgataa
    65161 atctgtgctg cttcaaccat gcaggttggc agcgggattg agggcggggc atcaaccata
    65221 acaatctcct aatgatttct atttcgagta aaaaatatac catcaaaagg agattttttt
    65281 aaatcatttt ggtgcggata attgagaggc tgtcaaaggg attttatttg ccttcgacag
    65341 agacaatatt gccctcgttc acattttccc atgtcgggat ttcgccactc agcgtgcagc
    65401 ggagtgtttc ttttccgacg gtaagtggtg cgccactgct gtagtaatga ctttcataca
    65461 ggcaagaggt tttcttttgt tccggggtca gtgtaatacc ggcatcctga tcctttgcca
    65521 gcagttgtac aagatgttgg tttgtctgta cctgctcacc cagaatgctg ctcagtaaag
    65581 aatcggtttt cggcgcggat acgctctgag caaaggcact gcaactgatt acggatgcag
    65641 ccagaataag agcaatcttc gtggtgaatt tcatttcact ttctccatta aaaaaatcgg
    65701 caatcatttt ctgtatcatt taaattaggt ctgaaaaccg gcctgagtgt caagccgatt
    65761 ctgtttaaaa attaacaggg gataaaatga ttcagtcacg taataaatat ctgcagttta
    65821 tgctggttct gctggcagcc tgggccatag cctggggggc catgtttgtc atggggcagg
    65881 ctgttctgct ctatgggctg gggaaaaata cgctgttctt cagtcatggt gctgtactgg
    65941 tgtacctgct gtgtgttttc ctggtatacc gccgctgggt tgctccgcta ccggtcgttg
    66001 gccagctgag caacgttggc gcactgtggc tggttggcgc gatggccgtg gtgtatgtcg
    66061 gtgaatttct gctgggtaaa gtgctggacc tgcccgctga gccatttatg acgaaacttt
    66121 ttgccgataa gtccataccc gatgtgatcc tgacgttgct ggccgtcttt atccttgccc
    66181 cgctgaatga ggaaatcctg ttccgtggtg tcatgctgaa cgtcttccgt tcgaggtaca
    66241 actggacgat gtggctgggc gcgctgataa cgtctttgct gtttgccgcc gtgcatatgc
    66301 agtatcagaa cctgctgacc ctggcagaaa tgttcctggt ggggctgatt acatcagctg
    66361 cccggatcag aagtggcggc ctgctgctgc cggtattgct gcatatggaa gctaccgcgc
    66421 tgggtttact gttgggctga aagttatatt tttattaaac attgtgcgtt aaaggctggt
    66481 atgttttttt agtgaatgtt atatttaaat ataactttta tggagggaaa aatgcatacc
    66541 actcgactga agaaggttgg cggctcagtc atgctgaccg tcccaccggc actgctgaat
    66601 gcgctgtcgc tgggtacaga taatgaagtt ggcatggtca ttgataatgg ccggctgatt
    66661 gtggagccgc acagacgccc gcagtattca ctggctgagc tgttggcaca gtgcgatccg
    66721 aacgctgaaa tctcggcaga agaacgtgaa tggctggatg cgccggcggc tggtcaggag
    66781 gaaatctgac atggaaagag gggaaatctg gcttgtctcg cttgacccta ccgcaggtca
    66841 tgagcagcag ggaacgcggc cggtactgat tgtcacgccg gctgctttta accgcgtgac
    66901 ccgcctgcct gttgttgtgc ccgtgaccag cggaggtaat tttgcccgca cagcaggctt
    66961 tgctgtgtcg cttgacggcg ccggcatacg taccaccggc gttgtgcgtt gcgatcaacc
    67021 ccggacgatc gatatgaaag cccgcggcgg caaacgactc gaacgggtgc cagagactat
    67081 catggacgac gttcttggcc gtctggccac catcctgacc tgaccccagc gtgccggcat
    67141 gaaatatgcc ggcattgcct gtttcctgaa gcctgcaata tactgtatgt ataaacagtt
    67201 tttggaggct aaattatggc gctggatctc gtttatcccc ggccttcagt ggaaggtgac
    67261 acactccctt tttttgccga gcccgttgcg gccggctttc ccagcccggc cgcaggctat
    67321 gaggccaatg aacttaacct gcatgattac tgcgtgcggc gtccggccgc aacgtacttc
    67381 ttgcgtgtgt ccggcgattc tatgcgtgat gcccgcattc atgatggcga tgtgctggtc
    67441 gtcgatcggg cagaagagcc ccggcacggc agcatcgtga ttgccagcat cgataatgaa
    67501 tttacggtca agcagctgca gctccgccct tacccctgcc tgatgccgct gaatccggct
    67561 tttccgccaa tcaggtttga tccagaggcg ctgcagatat ggggtgtggt tacgttcact
    67621 gtcatgagac accgcccgtg tacgccttaa tcgatgtcaa ttcgatgtac tgcagctgcg
    67681 aagaagcgtt ccgccctgat ttacgaggtc gcccagtggt cgttctcagc aacaacgacg
    67741 gggcgcttgt tgcggtcaat cgcgcggcga aagcgcttgg cgtgcgccgc ggggagccct
    67801 atttccgctg ccgccgcctg ctggaacagc ataacgttgc cgtattcagt tccaactaca
    67861 ccctttacgc ctcattctcc gccagatttg caaccgtggt ggagagtctg gcgccgcgga
    67921 catttgttta ctcaattgat gagctctttg cggatgcctc tcatatggag ggagtgatga
    67981 cgccgcaggc gtttggccag cttttgcggg ctgaagtgct gcgccagaca acgctcacct
    68041 gtggagtcgg cgtcgcgcca acgaagacgc tggccaagct gtgcaaccat gccgcaaaga
    68101 cgtggcctgc taccgggggg gttgtggcgc tcagtgatcc tgtaagactg aaaaagctga
    68161 tgagcctggt ggcggccggc gatgtgtggg gcgttggcca tcgtaccgaa aaagggctgg
    68221 cggcaatggg gatcaaaacg gcgctggcgc tcgcagagat ggatatccgt cttgcacgcc
    68281 ggctgtacgg tgtgacgctg gaaaggacca ttcgtgagct gcgtggcgag gcctgctttg
    68341 ccctggagga aggaaccggc gcgaaacagc agcttgttgt atcccgttcg tttggagcac
    68401 gggtcacgca actggcgcag atgcagcagg cggtgactaa atatgccaca cgggcagggg
    68461 aaaagttgcg ccaggaaaac cgcctggcga aggtggtaac ggtctttatc cgcagcagtg
    68521 cttatgacgc cggcggtgtg ccctacagta accaggctac ggaagtgctt cccgtgccaa
    68581 gccaggatac ccgcgacatc atcgccgcgg cgcagctggg actgtcgcgt atctggcgtg
    68641 agggcgtgcg gtatgcaaaa gccggcgtga tgctcagcga tctgcaggga tatgaaaccc
    68701 agctggatct gttttcgccg gctgctgtgc ggccgggcag cgaaaaactg atggccacca
    68761 tcgacaaaat aaacagggaa ggaaggtcaa ggatcttctt cgccggagaa ggtattgatc
    68821 cggaatatgc catgcgccgt gaaatgttgt ccccggccta caccacgcag tggaaggata
    68881 ttcccgcggc gtttatgcga taacagcgat gtgcagccgc tcttgacggc ggcttgtttt
    68941 ccctggtgtc gggaacatta aaacctctcc ttactgcccg cgtgataggg ttgtatttcc
    69001 ggctaattcc agatagtccc ggcccttatc gtggtgcata gccctcttca gccagtgctt
    69061 tcatgatctg gttgattcca tccatcatca gatatgcctc aatatctgac gtcgccaggc
    69121 cgcggcagtc actgaatccc agacgcttaa ccagttgcgc cagagcctgc gcttctctgt
    69181 gtgtcagttg tatattcact tcaacgggtt tttcgtggcg aatttcatct ttcatggtca
    69241 gagtcctttt ttgatgtttc gtgaaatgta ccaggcttct tttgcctgag ctacagccca
    69301 gatccagacg agagttgaca caatgcacag ccccgtcatg ttccagaaat gacctgtcgt
    69361 atattcatgg ctatgaagca ggaggccggc gccggccgcc aggctcatga ccaggaaaag
    69421 gacggctgcg ccggcgtgat aaatgatgct gaacatgtaa aacccccttc tggcgacggt
    69481 agcgccagtc tctgtctgta ttaaatggtc gccgcctgcc gggcgtctgc ctgcatcatg
    69541 gcgtcaatca gggcgccggc gcaggcaata ttcaggcacg tcatgttcga tttcagggtc
    69601 gccatcatgt ccgcgcggct tcttttcaga aacggctgca gcggaccacg atagccctgt
    69661 gaggtcacga taatcagctg agtggccgca tcatgcagtg ccggcacgcc ggccagaata
    69721 tcctgctcag ccgcgctgat atacacgggt gaaccggcga tcacaaagcg ctcgtccggg
    69781 cagcgttgca tcagctcagc cagggaggcg cagcggccag ccagcggggg ccgtgccgtc
    69841 agtgagcccc agacggtcgc cggcgcgaag ggcatggcgt gaaacgttgc ctcatacgcg
    69901 accgccggat cggtatggtg gcgcagcccc agaccggccg acatggccca cagctcgatg
    69961 cccggccacc gcgccgcgat accgcgggca cgcagccagt gtgcgccccg gtaaagctct
    70021 cccgtttcca gcaccctgcc aggacggcgg gcagcctggg cgatcagcct gtaccagccg
    70081 tcaaaggcgt catcaaggga agtgtcgccc ggaaaaacgg tatcctccac gctgcccgcc
    70141 ttgcgccggg tacaggtggt gatgaggtga agacgtctgt tcattcaggg cctcccggct
    70201 ctggtgcgtc tgtgcctgcc gcgcgcggtt cgccgggccg ccgggcacga atatcgggca
    70261 gaccccggca ggcatcgttc cagtgcgtgc cccgttcggg gttattggcc agcttactga
    70321 tccaggtttc tgacacattc cagcggcggg ccagctcctt ctgcttccag cctttcgccc
    70381 tgagcagcgc ccgccactcc tgcggggaaa gcggcgccgc cgtgatgccg gccgcatgac
    70441 aggtcgtttt catcgcgtat gctcccggcc ctaatcctgc cccggccgtg ccggctggat
    70501 ttgacgcagt attgttgttg cctgccatcc cgtaaacccg aaggtatcgg ccagttcgcc
    70561 gggcagtgac gcggccaggc gcggcagttc gtccggggat tcattgtgaa agacaaaact
    70621 gaccccctca tccctgatgc gcgacatcaa cattgcaata agccggtgcg gtccctcatg
    70681 gctggcgtat tccgtgacct tttcagtaaa ccgccgggga ttgctgcagc tgataccccg
    70741 gtcggccagg aacgccagaa agcgctgcag gaaaccgggg agatccctgg cggtcagggc
    70801 gggtttcagc accgcttctg cctgggcctg tgtgaagcca aacgccgccg ccagctcagg
    70861 ggaaaagtcc ggcgtgtcag cgctggcctc aaaaatgacg ccatcgttta tggcctgctg
    70921 tatgccaggg ggcatattcc cgatcatatt ttcacgcacg ccccatgcac ggccggcgct
    70981 ttcggtcagt ctctgcggat cgctgcagct gacgccccgc tccgccagga acgtcaggaa
    71041 acgctgcagg acggcggcgc cgatctcgcc ggagacgggc gcttccccgg agggatagaa
    71101 gaccctgacg ttggtgttat ccagtaaggc ctgttcagcg ccggcgccgg acccggtgct
    71161 ttttccgctc cgccaggccg tattatttcg actgacgatg gcaggatcga catgttcgct
    71221 gtccacgatg ctgttaatga acgtcactga ctgttcttcg ctgaaatcaa agtcgcgctg
    71281 taacagggac agcagcctgt catgccagtc atctttcacg cgactggcgg cattaaccat
    71341 gaacgtgacg ttcagtacac cggccagtaa acaggcagcc tggtcggcca catacaggct
    71401 gaagtactcc agtaccgcct gttcaaatgc agcgggatcg cagcagacca cttccacagc
    71461 tcccagcgac tgcagaaacc gccgggtgtt ttcggtcaca gcgtcggcgg gattgagggc
    71521 gatggcgcgg ccgcgctgtg actggatgtc aaatgtgacg atacgctccg tgacgggcat
    71581 ccggccgtga tcggcgatga agcggtaaag ctgctccact gcttccgtgg cggtcatgcc
    71641 cattgcctcc agacgcagtt cggcgcgttt cttcagctgc tcatcgagac gcacggtcag
    71701 ctgggcgttt ttggcccgct ttttacgttc aaaaaaaccg gtcatgctcc ttcctttttg
    71761 tacagtcatt tggctttaca taatgtacag ccatttgtac cgcacttttg cgcgcgggac
    71821 cacatttttt caccgttgcg gtttagcggt attctccgca gcgccgccac ttattcaccg
    71881 tttctgtgga taacgctata tgtagtggct ccgtcagcgg gaaacggcac aagatatggt
    71941 gtccgcgccg gcagccgcgc gaccgttccc ctgccttcct ctccctgttg atttcgtttt
    72001 ttccggtatt tacgtttttt ccgcaatgtc ggcaccggcc aaaaggtatt ttccggtggt
    72061 tacgggcgta aaagtcacag ggtgaaaaga taagggcgca aatcatccgg cggggtaaat
    72121 cgtgcggtcg tcacgcagcg tgatgattac tggtgtgttg ctttattaaa ttatctttta
    72181 gtgctaaatc taaatattta taatttacgc aagaaaccta atttattaga gtgtggttat
    72241 tcagtaaaca atgacaggcg gagtgaacgg gatggaatat gaagcgtaca aggttcgcgg
    72301 ctacggcttc ggactgaaga aagagatcac cggcgtgctg gggcgttacc ccacgcagga
    72361 agaggcgcag aaggtcgcgg acgactacac gcaggcctgc ctgcgggata acctgccgga
    72421 cagttacgat atgggcatgg tccggccggt cgctgccggc gaacctgctg ccctcgatcc
    72481 ggacgtgttt cgcggtccgg gcgcgccgtt cctgatggat gccggccaga taaccacggg
    72541 tcacacggta tgcctgggca aagcagcgga tggaaaacgg ttttattttg gcggggagca
    72601 ttccggtggc caccaaacat ataaatgatg agctctggaa tcgcattgag gcgctgaccg
    72661 tcaaagcgaa caccatgcat gggctgctgc ggccgattaa agaggctgaa gtactgcatc
    72721 ttgtcctgca gcgtggcctg gagctgctta cggacgacga tctgctgcag ctgggcaagt
    72781 accggcggcc gattggattc gtgctgcgtc ggccgggcat ggagatgctg aagctggata
    72841 ctctgagtat ggctgacgcc gctactatcc tcatgcgcag cggaccggca acgctgtgca
    72901 tctggagtcg tgacgatatc ctgcgtcagg ccggtgaaga tgtgatccgc gaacggctgc
    72961 cggatgcagc cctgctgtcg gagggggatg accgggcccg gttccagacg ctgctgcccg
    73021 gattctggaa cgccgcgcac cggggggaaa cggccgtgat ttccctgcgg gctgacagtg
    73081 cggattacgc gattgcgcgt ataaccgatc tgatgtgtga agccctactg ggttataaag
    73141 ggcagcgggc ctggcggcca gctgaagacg aacaggggga ataacatggt gactcagcct
    73201 atggtgcttc tgggcgcggt acaccccgta gcgggtgatc tcttcctgga ggtgatccct
    73261 gacagtgagg ttggcttcgt tgatatatat cagctgaccg accgtcttta tgttggcgat
    73321 tatctggtca ttaacaatcc ggaatggcgg cggcgtgaac ctgcatttga cggccggccg
    73381 tgggatgaat gggtgatccg tgaacacctg tcccgcatag actggtattc gaatgacacc
    73441 atactgaggt tatgtcagag gcacaatctg tcatgtgctg acctgcaaaa gtggggagaa
    73501 aacgtggcac gctggaagga tgtaccggtg atggtagcgc gtgaagaaga cgacgtgtcc
    73561 atcacacttc tttcagggtt tacagataac tgatgatgca tacacaaaag gcgtccaact
    73621 ggtgaggaag ggcgcctttt aattatagac atttttatta cttaactttc tgtcggagta
    73681 aacggaaaat taatctgtta atcactgcga gtataaatcc ccgataagcg tggtgcaacg
    73741 ccctatcaga agttaccgcc ggtggttgaa tccagtgccc tgaacaggct gtcctgggct
    73801 gcttccagca gacgacctgg cagacggagt tcattcacgc ggtaactctg cccggtctgt
    73861 gtggtcactg tgaggtaata ctgatcgtca aactgctgac cggcaccgat atgcacgatg
    73921 gtggccgtgt cgatccagca caggtttgtg ccttccgcgt cctcaagtgg tttgattcgg
    73981 cctttcagcc acttctgcgg gcgacccggc cggcatttga tcgtgatgcc gtgcttatag
    74041 ccgcgggttc tggccacaaa ggccgctatt ttatctttat ccagttcctg cgccggggtg
    74101 agcttactga aactggacgg agagaagtta tactgcaatt cttcaaacag gttcaggtac
    74161 gtggcttcat catccagatt gtccccgcgt tctttcagca tggagcccca gatcctctcc
    74221 atttcgccct tcagcgccag tttaaccgcc tcaaattctt cctgatgttc atcgtagtag
    74281 ttgatatcca tcgtgtctcc tgttgtgttt atggcgaatt tacggaatta atatacataa
    74341 aaaatgttca aatatgaaca ttttcaggct ataaatacag gcagattata acaggccagt
    74401 ccaccaggat tcggccagga gctgagtacg catgataaag aaaccactta ttgccggcat
    74461 catgctggtt gtggcgcaca ccgccggcgc tgcgcagggt gatgataccg atctgcagca
    74521 gatttatacc gaggcgggca ttcaggggat atgcagcgcc gggatgctgg ctgtgccgga
    74581 aggggccagg gatgaagttg tcccgcagaa cgtcagacac ctcctggttc agtgtgccta
    74641 tttcgacgag cagcagttgc gccggcgtgc cggcctgccg gctcagacat ttagccactg
    74701 gcgtgaccgc aatgcggtcc ttaatctgtc gtctgaccag gtatctgatg cgctctggct
    74761 gtcagcgtgg cgtgatttcc gggcacaact ggcctcggcc tacccggccc cggcggaaaa
    74821 aaaggcacag gggaaagagg ccgtacccgc cggcacgaag cccggcactg agcatgggag
    74881 tgcggcggat tgaccggctt tgacttgatc ctgtggcgac ggggcctgaa ctggacccag
    74941 gaacgcgccg cggctgagct cggtatcagc cgtaccagcc tggtaaaata tgaggacggt
    75001 gagacagtac cccggaccat acaacttgcc accgtcgcgc tgacgctgaa agcggaatgg
    75061 cccaccctga aaaccatgag caaagacagg ctgctgcggc agctgaagta tgaagtgctg
    75121 aggatcgata atgaatgagt ccatccatgt tgtcggctct tttatccttg cgggtatcct
    75181 gctgtatggc ctctggctgg gtacacggcg acgccggcgc cggcacgaac ggaaacaggc
    75241 cagcgcggta cgtgtgatcg ataaaattaa tacgtttccg catttcgggc agaaaattgc
    75301 ctatctgcgc aagattgacc cgtttgtgtt cgaagagctg ctgcttgaag gctttgaacg
    75361 ccggggcttt gaagtgatcc gtaaccgccg gtataccggt gacggcggga ttgatggccg
    75421 tgtgaagatt gatggccaga cctggcttat ccaggccaaa cgctatacca gctatattgc
    75481 cgttggccac gtccgtgact tcagcgacct gctgaacgcc accggtgccc gcggtttttt
    75541 ctgccatacc ggcaaaacgc gcgaaggaac caaatcgctc attcgcggag acagccgtat
    75601 gatcctggtc agtggccaga agctgctaga ccttattgcc accgatgcgc cgtttatccc
    75661 gtatccggga taccggccac cggccgaaat ggttcaacct gaacaggaga caacatgaaa
    75721 ttcaaaggat acgtcgccgc cctgccggca ctgttgctga cagggtgcgc catgctcccc
    75781 ggacagccca ccgattatga ccgcttctgt aacgtctcag gcatcgccag ccacggcgaa
    75841 acctaccgtg tcagtgacag ccaggatttc tggttaaccc cgaacggccg ctatctcagc
    75901 caggctgagt acagcagtcc ggctgatacg cttcagaaac tgacgggtgt ggtcagtggt
    75961 gaagatcctg accaggtgcg gaagaacgcc gtcagggtaa gggtgttccg cgtcgagagt
    76021 gaaaacagcc ataaaggtgc gtgcctgcct gtgcgttatg acgataatgg cgcacagcgt
    76081 aaaatggatt cactgactaa cggccgccgt atggtggtat tcagtgaaga tgaaggtcag
    76141 tctggtcagc agatttacaa caaaagtcgt ggtacaggat tcagttacag gttgttatga
    76201 gtggattgaa aggccgccga atcagcgcgg atatgtttgc tatgatgtta aaagtacctg
    76261 tcggggagct ggtttttgca gcccgacaca accagccgct acacggacag gcgctacctc
    76321 cttacgggat cggcggcggg aaaagctgga gctcgaccgc ctccaccctc agtatgacgt
    76381 ttgatatgca ggatgcggtc gatttcagcg agaaatttca taaaattcag tcgcctgacg
    76441 gctgattagc ggattttaaa aaattgaaca ctttccccct gcaaatttct cagaattcac
    76501 gtagcgacgc catcgggacc gggcgcgtga catatgccta cttcgattat gccgatgcgc
    76561 tggcgctgcg ggagatggcc agccaggctg atttacccaa atacctgctg gccccggagg
    76621 tgtcggtgtt tctgcggtat gtgccagacc tgcgccagca ggtccttttc gataccctct
    76681 ggaacacggg cgcgcgtatt aatgaggcgc tggcgctgac cggcgccagc tttcagcttg
    76741 acggttcccg gccgtttgtc cggctgaaga cgcttaaaca gcgtcagcgt ggccgcggca
    76801 ggccgggcaa ggatgaagag gtgttccgtc ttgttcctct gaccgatcct caatatgtca
    76861 ggaaggtgcg tgaatttctg accaccctgc gtattggtaa acagcagctg ctctggccgg
    76921 tgcagagtga taacacgccg cgtaactgga tcaggaaggc actggacctc gcaaaacgtg
    76981 actctgtcac ttttagtatc cctgttacct gccacacgtt ccgtcacagc ttctgtatgc
    77041 acctgatcca gcatggggtt ccgctgaaag ttgtacaggc ttatgccggg cattcccggc
    77101 tggaaaccac agaaacctac acgcgcgtgt ttgcgctcga tgtcggccgt cagtatggcg
    77161 tccggttcag cctgccagac agtcatctaa cgcttccgga ataatccgta ttcatccctg
    77221 atatttcctt ataaatctaa aacaatctct catctttcta tattaggccg ttttgaggac
    77281 ggcctgaccg tcttttgttg atttttattc ggtatttttc tgtatttttc tatattggtt
    77341 cgtttttttg tctttacacg tcagcgggga tgcgtaataa tccatttgaa agctgtattt
    77401 ttcctgattt ctacggtttt tttctaaata atgtgaggtt caaaatgcgt atttttgttg
    77461 acgacggttc caccaacatc aaactggcat ggatggaaga cggtgcggtc aaaacgttga
    77521 tcagtccgaa cagcttcaag cccgaatggt ccatgacgtt gctgacagat tcatcagtgc
    77581 cggcttccgc caactatgaa attgacgggg aaaagtacag ctttgaccag ttgagcccgg
    77641 atgccgtgcg caccacggaa acccgctatc agtacagtga tgtgaatgtc gtcgctatcc
    77701 accatgccct gatgcagtcc ggcattgaac cgcagccggt tgatgttgtg gtgacgctgc
    77761 cgctgggcga gtacctggat gaaaacgatc agcctaatat ggccaacatc gagcggaaaa
    77821 aagcgaacgt gaagcgcgcg gtggccgttc aggggcgtga gagctttacc gtgcgtaaag
    77881 tcagcgtact gccagagtcg gtccctgcag gcttcagtgt gctgaaggat ctggacgatc
    77941 tggactccct gctgattgtg gatatcggtg gaaccacgct ggatatcgcg cacgttcgca
    78001 gcaaaatgtc cggcttcacc aagacgcatt gcgatcctaa aaccggcgta tccatcatca
    78061 ccgaagccgt aaaacatgca ctggatacca gcgtgagcac ccgtaccagt tcgtattttg
    78121 ccgaccgtct gatccaggcg cgaaatgacg aaacgtttct ttcccgttac ctccagaatg
    78181 ctgaccagcg ggcccaggtg atgaaggtac tgcatgagcg ggaaaaagcc ctgacgcacc
    78241 gtgtcaccga ttcagttggc cgctttgccg gtttcacgca cgtcatggtt gtcggtggtg
    78301 gcgccagcct ggtcgccggt gcagtgaagc aggccacggg ggtgagtgac gatcgtttct
    78361 tcgtcagtga taacccgcaa ttcgatctgg ttctgggtat ggtggcaatg aagggctgag
    78421 tatgactgat aaccgtaagt gctcgtttta tatctacccg gagcgcaatg cggcggaccg
    78481 ggtagccgac ggctttcttg agaaactgcc tcagaaagag cgtggccgcg cgatgcgcgc
    78541 catgatgctc tgtggtgctg cgttgatgaa gcaggacgaa cgcctgccgt tcctgatcgc
    78601 tgaatttctg acggagagca cctcgatgca ggatattcag cggatcatca gcagtacgct
    78661 gccgcagcag gatacaggag agatggcgcg tctggttgag gcgtttctgc aggccaccgg
    78721 cggtggcagc aatacggtgt cgccggcagg cggcgctgcg ccggaaaaca gtcccgccgt
    78781 gactcccgaa ccggcagcac cggaggatag gaatctggaa gaaacccgta agaacgtcca
    78841 gcatctgttc ccggatgatg attaaggggg cagcgtgaaa aaatatgtgc tgttaaccct
    78901 gaccctcatc gccggcgccg tggcagcaaa cccggtaaca gcggccggca atattgccgg
    78961 cgatgtccag gcgcaagctg cgactgaagt gaaaaccggg ttttcacccg gcgggaccgc
    79021 attaaatctg gttctggatt caatcgacca cgcgcagcat gagattctgg ttgccgcgta
    79081 cagcctgacc agtcgtcctg ttgccggcgc gttgcgtgcc gcaaaaaaac ggggcgtatc
    79141 ggtggtggtg gtggccgatc gcaaagcgaa cgacaaccgg tacaccgaag tgaactttct
    79201 ggccaataac cgcgtggcgg tgcggatcaa cgataactac gaggccatgc atgataaatt
    79261 catggtcttt gaccgccgcg ccgtcttgac cggatcgttt aacttcagcg ccagtgcaga
    79321 cagtcgtaat gcggaaaatg tggtgctgat cagcggcgcg cctgcagtaa ctgaagccta
    79381 cgtgaacgag ttttcccgtt tatggggcga aggaaaggac gtggccccac ggtactgacc
    79441 tacagcagcg gcagaaactc tgccgcctga tttttaactt gatttatatg gctcattcgt
    79501 cgtattatca aggctcattt ttcggtagcg ccccgactgg cgaaggagta aaaccatgca
    79561 atcattcccc ctgttcgttt cccgtgtcgt acctgtgatc cccctgagtc attgcctgcg
    79621 gcagcggcgc tggtccctgc acaacacgcc atgccagatt gacctgagat caggttgtca
    79681 cctgcgctca cagcctttcg gcacgctatc cagacgggaa ataagcgacc ggccaccggc
    79741 tatgccccgc ggttactggt tcaggcaatg cagccgggat gtcatgttaa cggggcgcat
    79801 cgatcaggca gatcctatga aacaggtcta ttacaacgaa ggctggagcg gtccgaacaa
    79861 gtatacgttt gaagtttatc agctggagaa cgggcgttac cgggcgctgg cccgcaaatg
    79921 gaatggcaaa atcaacaagg tgcagcagga aacgcagtac ctgtctgata cgcgggaggg
    79981 gctgaagcac caggactatc cccgcacgcg ccaggtgaaa atttttctga attcagactt
    80041 ctgggagaag ggtaatgatt aagatggtta gcgtcgttcc gcagccggaa acagtgaaga
    80101 cgctccgtga aaaaatgggc atgactgaaa ccgcattagg ggctgtcatg gggtacgaac
    80161 tgcgcgcctg gcagcgtaag gaagctatca gcgacgatct cagccagtac aacaagacca
    80221 gtcttcgccc aggcgaatat aacatgctga tgctgatcgc cggcgtgcat cctgattacc
    80281 gcctgaacag gacgttcagc ccggatgata tggttaaaga gcccgccacg gccgaagacg
    80341 ttcgccgcct gcgtctggcg ctggggctaa aacacgctga aattgcagcg ctgtttggct
    80401 ataaaccggc gtcatggcag accaaagaaa aggctgctca gcgcggcgta aagctcaaga
    80461 ccggggaatt caatttcctg ttacttctgg ccggtgagca tccgtcactg cagctggttg
    80521 agaaggcgaa ataaggcccg cggcgaccag agaggacccc ttatgatcac cacacgccga
    80581 atgttaatgc tgtatgcctg ccttgtgccc gtagccctga cagggtgtga tctggctgat
    80641 tatttcccga atgtgccaca gcccgtgccc gtgatttcgc ccggctatca ggttgatatc
    80701 gatggccacc cggtccgaat atcaggattt gatgactgcc cgcgggataa agatgaagcc
    80761 cggcacgcag ctgcacaaga tgagaaaggc tgcattgtgc tgtctgcaga gcgttccgag
    80821 gtgaaggtca gactgtatca gccagcgggc gccgtcaccg aaacctggcg gatcatccgg
    80881 gaaaaagacg ctcgccagaa cgatattatt cgcctgcagc gcccgaacgg tgcgcttgtg
    80941 atgcaaaatt tacaggggaa agagtctcct taaaccagga aaataacaaa attaacttga
    81001 tttatatggc tcattagacg tataataatt acatcgaaag gcaatccggt ctttcgacgg
    81061 tagcgccccg accggcgcag gagtcacctt atgactgctc tcaattctca gcaacaggct
    81121 gatgttgccc gctatatccg ggaacatggc aataaaaccg ttatttcccc tgaatggtca
    81181 cttatttatt tctcgctgtg tcagtgtgaa ttacatcaat cgcatgaagc cattattttt
    81241 cataatggcc gacctgcagg gctatttctt ctgaatgaaa caggcgagct caccgaatta
    81301 tatctgctgg ggtcgctttc tgacattctc accgccgctg cggtcaacaa atagctttca
    81361 gggagtaaat acactatgac catgcaatca gaacttgttt ttactgatcc tatgctcaac
    81421 gtcgttattg ctgaagttaa gcgttttaat tgcccacttc tttttgtcaa agatcatggc
    81481 gtgtatgtga tggcggcgaa aggtgagaaa aacagtaatg ggatgcacaa tgtctgttac
    81541 gccaatggtt tcaatccgga tacaacggat tttgacgagc tctgggaccg gatgcgtgat
    81601 gcctgtggcg gagatgattt ttgcgaatcc ctggacctcg atccgaggtc gattgaactt
    81661 ctcagccgta ccaaaccctg cctgaaaata atgctttcag agacggaact ggaagttatt
    81721 gcagggggac agaaataaac cataaaagcc cgttaaatcg ggctttttta tatatcactg
    81781 tatttacatc taggacaaaa tgtcctatta tatatttgtg gccgggcatg gtgctca
//
