# Supplementary material for: A plasmid-encoded detoxification system contributing to the survival of Klebsiella oxytoca complex bacteria in the presence of the isothiazolinone biocide MIT/CMIT
Source: Appl Environ Microbiol. 2026 May 29;92(6):e01970-25. doi: 10.1128/aem.01970-25 (PMC13274388; doi:10.1128/aem.01970-25)
Supplement: Text S2 — Annotated sequence of the gstA-gloB operon cloned into pUC19, presented in GenBank format. [file aem.01970-25-s0002.txt]

annotated sequence of gstA-gloB operon cloned into pUC19 in genbank format

LOCUS       pUC19-gstAB             4812 bp    DNA     circular SYN 13-JUN-2025
DEFINITION  .
ACCESSION
VERSION     .
KEYWORDS    .
SOURCE      .
  ORGANISM  .
COMMENT     Annotated with pLannotate v1.2.0.
FEATURES             Location/Qualifiers
     CDS             1..93
                     /note="pLannotate"
                     /standard_name="lacI (fragment)"
     protein_bind    106..127
                     /note="pLannotate"
                     /standard_name="CAP binding site"
     regulatory      142..172
                     /note="Geneious type: promoter"
                     /note="pLannotate"
                     /standard_name="lac promoter"
     protein_bind    180..196
                     /note="pLannotate"
                     /standard_name="lac operator"
     misc_feature    complement(233..270)
                     /note="pLannotate"
                     /standard_name="MCS (fragment)"
     unsure          254..290
     CDS             285..590
                     /note="pLannotate"
                     /standard_name="pinE (fragment)"
     gene            851..1459
                     /standard_name="gstA"
     CDS             1543..2331
                     /note="pLannotate"
                     /standard_name="gloB"
     unsure          complement(2379..2411)
     CDS             2412..2569
                     /note="pLannotate"
                     /standard_name="lacZα (fragment)"
     misc_feature    complement(2575..2674)
                     /note="pLannotate"
                     /standard_name="bom (fragment)"
     CDS             complement(2776..2811)
                     /note="pLannotate"
                     /standard_name="rop (fragment)"
     regulatory      2906..3010
                     /note="Geneious type: promoter"
                     /note="pLannotate"
                     /standard_name="AmpR promoter"
     CDS             3011..3871
                     /note="pLannotate"
                     /standard_name="AmpR"
     rep_origin      4042..4630
ORIGIN      
        1 gcgcccaata cgcaaaccgc ctctccccgc gcgttggccg attcattaat gcagctggca
       61 cgacaggttt cccgactgga aagcgggcag tgagcgcaac gcaattaatg tgagttagct
      121 cactcattag gcaccccagg ctttacactt tatgcttccg gctcgtatgt tgtgtggaat
      181 tgtgagcgga taacaatttc acacaggaaa cagctatgac catgattacg ccaagcttgc
      241 atgcctgcag gtcgactcta gaggatcccc tgacgtttca gagcctcgca gaacgcaatg
      301 ttaacatccg ttctattact gatggcgttg acctgagtac cgccagtggg cgctataact
      361 tccgtaatat tctctctgcg gcacaatatg agtctgatct gaatagtgaa cgcactttgg
      421 cggggttagc ggttgcccgc gctaagggga ggattggcgg acgtaagcct aagttcacta
      481 atgagcactg ggatgcgttt gaacgggaaa ttaagtccgg ctgctcacat cgtgatatag
      541 ctctcaaata tggagtcggc ctgtcgactc tctacaaacg ttatccggct cagcaagagc
      601 atcagtaaac actctttgcg ttcatttttg cactgtgcag aatgtgtctt tttggcacct
      661 tccgacagtg caaaatttat cgcgtttttg tgcaaaaaaa atcgccgcgc tacaaaacgt
      721 gtgctatact tgtgctcatg cggttggatt tcctatcccc ccgacccgcg ctgcggcggg
      781 ccgaaaaatc ccagggatgg gttttttcgg tgttttcctc gttggcacat tcaagagtaa
      841 ggagcgttcc atgaagctgt attacacccc cggcgcctgt tccatggccc cgcacatcgc
      901 cctgcgcgaa gccggcctga aattcgacct ggaaaaggtc gacctgatga ccaagaaaac
      961 cgaatcgggc gccgacttca ccgccatcaa tcccaaaggc tacgtgccgg cgctgcagct
     1021 cgacaacggc caggtgctga ccgaggtcgg cgtggtgctg caatacatcg ccgaccagaa
     1081 gccgggcagc ggactggccc cggccgccgg cacgctcgag cgctaccgcc tgatggagat
     1141 gctgaatttc atctccaccg agctgcacaa gaacttcggt ccgctgttca acccggcggc
     1201 cggcgacgac gccaagaaag cagccatcga gatgatcggc aagcgccttg gctacctcga
     1261 ccagcagctg gccggcaagc agtatctgct cggtgacacc ttcacggtgg ccgactgcta
     1321 cctcgccacc atgctcggct ggtgccagta cgccaagctc gacctgtcgg cctggccgaa
     1381 catcggcgct tacgccggcc gcgtgatgag ccgcccggcg gtgatcgaga cgatgaaggc
     1441 cgaaggcctg atgggctgag ggccacctgc cgatgcggcg cgggtcacgc ccgcgccgca
     1501 cggcgtcaat ccataccccc catcgattcc ccaggagccc ccatgctcgt cgaacgcatc
     1561 tggaccggta attcgtaccg caacttcaac tacctgatcg cctgccccga gaccggcgaa
     1621 gcgctggcga tcgatccgct ggaccatgaa aaaaccctga acacggccag ggtcaagggc
     1681 tggcagatca cgcagatcct caacacgcac gagcaccacg accacaccgg cggcaacgcg
     1741 gccgtggtgg cggccaccgg cgccaaggtg atcgcgcacc acaaggccgc gggcaagatc
     1801 gaaggcatgg accgcggcgt gaaggccggg gacgtgatca aggtcggccg gcacatcgaa
     1861 ctggaatgcc tggacacgcc cggccacacg atgtgccaca tctgcctgcg ctcgcacacc
     1921 gacgagccgg cgctgttctc cggcgacacg ctgttcaacg cgggcgcggg caacgtgcac
     1981 tacggcggca gcgtggacga gctctacacc accttcgtgc agcagctcgc gaagctgccg
     2041 gagaacaccc gcgtctaccc ggggcacgac tacatcgaga acaacctgcg cttcacgctc
     2101 gcgcgcgagc ccggcaacgc ggccgcgcag gcattgctgc cgcgggtgac cgggcatgac
     2161 ccggccactt cggtggtcac cacgctggcc gaggagaagc gcttcaacac cttcttccgc
     2221 ctggccagcc ccgaggtgat cgccaagctg cgcgagagct ttcccgagct gccggaacag
     2281 cccgacgcga agaccgtgtt caccaagctg cgcgagctgc gcaaccagtg gtgagcagcg
     2341 gccggcgccg gccccttact tcagcgtgaa ccgcacggtg tgcacttcca tgtctggggt
     2401 accgagctcg aattcactgg ccgtcgtttt acaacgtcgt gactgggaaa accctggcgt
     2461 tacccaactt aatcgccttg cagcacatcc ccctttcgcc agctggcgta atagcgaaga
     2521 ggcccgcacc gatcgccctt cccaacagtt gcgcagcctg aatggcgaat ggcgcctgat
     2581 gcggtatttt ctccttacgc atctgtgcgg tatttcacac cgcatatggt gcactctcag
     2641 tacaatctgc tctgatgccg catagttaag ccagccccga cacccgccaa cacccgctga
     2701 cgcgccctga cgggcttgtc tgctcccggc atccgcttac agacaagctg tgaccgtctc
     2761 cgggagctgc atgtgtcaga ggttttcacc gtcatcaccg aaacgcgcga gacgaaaggg
     2821 cctcgtgata cgcctatttt tataggttaa tgtcatgata ataatggttt cttagacgtc
     2881 aggtggcact tttcggggaa atgtgcgcgg aacccctatt tgtttatttt tctaaataca
     2941 ttcaaatatg tatccgctca tgagacaata accctgataa atgcttcaat aatattgaaa
     3001 aaggaagagt atgagtattc aacatttccg tgtcgccctt attccctttt ttgcggcatt
     3061 ttgccttcct gtttttgctc acccagaaac gctggtgaaa gtaaaagatg ctgaagatca
     3121 gttgggtgca cgagtgggtt acatcgaact ggatctcaac agcggtaaga tccttgagag
     3181 ttttcgcccc gaagaacgtt ttccaatgat gagcactttt aaagttctgc tatgtggcgc
     3241 ggtattatcc cgtattgacg ccgggcaaga gcaactcggt cgccgcatac actattctca
     3301 gaatgacttg gttgagtact caccagtcac agaaaagcat cttacggatg gcatgacagt
     3361 aagagaatta tgcagtgctg ccataaccat gagtgataac actgcggcca acttacttct
     3421 gacaacgatc ggaggaccga aggagctaac cgcttttttg cacaacatgg gggatcatgt
     3481 aactcgcctt gatcgttggg aaccggagct gaatgaagcc ataccaaacg acgagcgtga
     3541 caccacgatg cctgtagcaa tggcaacaac gttgcgcaaa ctattaactg gcgaactact
     3601 tactctagct tcccggcaac aattaataga ctggatggag gcggataaag ttgcaggacc
     3661 acttctgcgc tcggcccttc cggctggctg gtttattgct gataaatctg gagccggtga
     3721 gcgtgggtct cgcggtatca ttgcagcact ggggccagat ggtaagccct cccgtatcgt
     3781 agttatctac acgacgggga gtcaggcaac tatggatgaa cgaaatagac agatcgctga
     3841 gataggtgcc tcactgatta agcattggta actgtcagac caagtttact catatatact
     3901 ttagattgat ttaaaacttc atttttaatt taaaaggatc taggtgaaga tcctttttga
     3961 taatctcatg accaaaatcc cttaacgtga gttttcgttc cactgagcgt cagaccccgt
     4021 agaaaagatc aaaggatctt cttgagatcc tttttttctg cgcgtaatct gctgcttgca
     4081 aacaaaaaaa ccaccgctac cagcggtggt ttgtttgccg gatcaagagc taccaactct
     4141 ttttccgaag gtaactggct tcagcagagc gcagatacca aatactgttc ttctagtgta
     4201 gccgtagtta ggccaccact tcaagaactc tgtagcaccg cctacatacc tcgctctgct
     4261 aatcctgtta ccagtggctg ctgccagtgg cgataagtcg tgtcttaccg ggttggactc
     4321 aagacgatag ttaccggata aggcgcagcg gtcgggctga acggggggtt cgtgcacaca
     4381 gcccagcttg gagcgaacga cctacaccga actgagatac ctacagcgtg agctatgaga
     4441 aagcgccacg cttcccgaag ggagaaaggc ggacaggtat ccggtaagcg gcagggtcgg
     4501 aacaggagag cgcacgaggg agcttccagg gggaaacgcc tggtatcttt atagtcctgt
     4561 cgggtttcgc cacctctgac ttgagcgtcg atttttgtga tgctcgtcag gggggcggag
     4621 cctatggaaa aacgccagca acgcggcctt tttacggttc ctggcctttt gctggccttt
     4681 tgctcacatg ttctttcctg cgttatcccc tgattctgtg gataaccgta ttaccgcctt
     4741 tgagtgagct gataccgctc gccgcagccg aacgaccgag cgcagcgagt cagtgagcga
     4801 ggaagcggaa ga
//
