# Supplementary material for: A plasmid-encoded detoxification system contributing to the survival of Klebsiella oxytoca complex bacteria in the presence of the isothiazolinone biocide MIT/CMIT
Source: Appl Environ Microbiol. 2026 May 29;92(6):e01970-25. doi: 10.1128/aem.01970-25 (PMC13274388; doi:10.1128/aem.01970-25)
Supplement: Text S3 — Annotated sequence of the arsenic resistance operon cloned into pUC19, presented in GenBank format. [file aem.01970-25-s0003.txt]

annotated sequence of the 80 kbp plasmid isolated from Klebsiella in soap in genbank format

LOCUS       pUC19-arsAB             8539 bp    DNA     circular SYN 13-JUN-2025
DEFINITION  .
ACCESSION
VERSION     .
KEYWORDS    .
SOURCE      .
  ORGANISM  .
COMMENT     Annotated with pLannotate v1.2.0.
FEATURES             Location/Qualifiers
     rep_origin      48..181
     CDS             183..275
                     /note="pLannotate"
                     /standard_name="lacI (fragment)"
     protein_bind    288..309
                     /note="pLannotate"
                     /standard_name="CAP binding site"
     regulatory      324..354
                     /note="Geneious type: promoter"
                     /note="pLannotate"
                     /standard_name="lac promoter"
     protein_bind    362..378
                     /note="pLannotate"
                     /standard_name="lac operator"
     misc_feature    complement(415..452)
                     /note="pLannotate"
                     /standard_name="MCS (fragment)"
     CDS             745..1029
                     /note="pLannotate"
                     /standard_name="arsR1 (fragment)"
     CDS             1158..1517
                     /note="pLannotate"
                     /standard_name="arsD"
     CDS             1538..3280
                     /note="pLannotate"
                     /standard_name="arsA"
     CDS             3338..4624
                     /note="pLannotate"
                     /standard_name="arsB"
     CDS             4640..5062
                     /note="pLannotate"
                     /standard_name="arsC"
     CDS             complement(5536..6081)
                     /note="pLannotate"
                     /standard_name="tnpR"
     misc_feature    complement(6305..6324)
                     /note="pLannotate"
                     /standard_name="MCS (fragment)"
     CDS             6321..6478
                     /note="pLannotate"
                     /standard_name="lacZα (fragment)"
     misc_feature    complement(6484..6583)
                     /note="pLannotate"
                     /standard_name="bom (fragment)"
     CDS             complement(6685..6720)
                     /note="pLannotate"
                     /standard_name="rop (fragment)"
     regulatory      6815..6919
                     /note="Geneious type: promoter"
                     /note="pLannotate"
                     /standard_name="AmpR promoter"
     CDS             6920..7780
                     /note="pLannotate"
                     /standard_name="AmpR"
     rep_origin      7951..8539
ORIGIN      
        1 aacgccagca acgcggcctt tttacggttc ctggcctttt gctggccttt tgctcacatg
       61 ttctttcctg cgttatcccc tgattctgtg gataaccgta ttaccgcctt tgagtgagct
      121 gataccgctc gccgcagccg aacgaccgag cgcagcgagt cagtgagcga ggaagcggaa
      181 gagcgcccaa tacgcaaacc gcctctcccc gcgcgttggc cgattcatta atgcagctgg
      241 cacgacaggt ttcccgactg gaaagcgggc agtgagcgca acgcaattaa tgtgagttag
      301 ctcactcatt aggcacccca ggctttacac tttatgcttc cggctcgtat gttgtgtgga
      361 attgtgagcg gataacaatt tcacacagga aacagctatg accatgatta cgccaagctt
      421 gcatgcctgc aggtcgactc tagaggatcc ccactggcgc ataaccatcc ttccgctaac
      481 aggggtctga gggccaatgg aacgaaaacg tacgctaagg aaataaccaa ttgttataat
      541 tgatattatt cattcttctc tatgaactga aagcccgcac taagcaatgt tttagcctca
      601 aatgactttt ttacctaccc aactaacgta acgatcgcac atcaggtcgt ttttcaaccg
      661 catagtgaca cctgcactca catgcgagaa aacacatatg attttgactt cttgttttgg
      721 tggagagaca atacccattc atagcaggag tacataatgc cagaaattgc atccctacaa
      781 cttttcaaaa tactatctga tgaaacccgc ctgggtatcg tgctactgct cagggagatg
      841 ggggagctgt gcgtatgcga tctctgcaca gcgctggaac aatcacaacc caagacctcc
      901 cgccatctgg cgatgcttcg ggaaagtggc ctgttgctgg atcgcaagca ggggaaatgg
      961 gttcattatc gcttatcccc gcatattcct tcctgggctg ccctggtgat tgagcaggcc
     1021 tggttaagtc aacaggacga cgtacaggcc atcgcccgta agctggcatc ggccaactgc
     1081 tctggcagcg gtaaggctgt ttgtatctaa aaattttgcc tgtacatata tgtttttacg
     1141 aatatgaggt gttaaagatg aaaatgttaa cggtgtttga tccggcgatg tgctgcagta
     1201 ccggcgtttg tggttcagat gtcgatcagg ttttggtcaa tttttctgct gatgtgcaat
     1261 ggctgaaagg gcgtggggtt cagatcgaac gttataacct ggcgcagcag cctatgagct
     1321 tcgttgagaa cgaaaaagcg aaagcattcc ttgaggcttc tggagctgaa gggcttccgc
     1381 tgctgttgct tgatggtgaa acggtgatgg ccgggcgata cccaaaacgc gctgaactgg
     1441 ctcgctggtt tggtataccg ctggaaaagg tgggtttagc ttccaccagt tgctgtggtg
     1501 gtaaaacttc ctgttgttga gtatgtcagg aggacatatg aaattcttag agaatatccc
     1561 gtcttacctg tttttcaccg gtaagggagg tgtaggcaaa acttcgattt cctgcgcaac
     1621 ggctatacgt ctggctgaac tgggaaagcg tgttctgctt gtcagtaccg acccggcttc
     1681 caatgtcggt caggtattcg atcagactat cggtaacact atccagcccg tgactgctgt
     1741 gtctggtctt tcggctctgg agattgaccc gcaggacgcc gcccagcaat accgcgccag
     1801 aatcgttgac cctattaaag gtcttttgcc tgatgacgtt gttaacagca tcagtgaaca
     1861 gctttcagga gcttgtacga cagagatcgc tgcattcgac gagtttactg gcttactgac
     1921 tgacgcttct ctgctgaccc gctttgatca catcattttt gatactgccc caactggcca
     1981 cactattcgc cttcttcagc ttcccggagc ctggagcagc ttcatcgaaa gtaacccgga
     2041 tggtgcttcc tgtcttggtc caatggctgg gctggaaaaa caacgcgagc aatatgctca
     2101 tgcggttgag gcattatccg atcctgaacg aactcgcctt gtgctggtcg cgcgattgca
     2161 aaaatcaaca ctgcaggaag tcgctcgtac tcatgacgaa ttatcagcta ttggccttaa
     2221 aaatcagtat ttagtcatta acggtgtcct gcctgcgagc gaagcagaac gtgatgcact
     2281 ggccgctgca atatggcaac gggagcaaga ggcgctggca aatcttcctg ccgggttatc
     2341 tgatttgccg acagacaact tatacctgca gccgctgaac atggttggtg tatccgcatt
     2401 gaaaggcctg ctcaacgaac acgctgagat aacatcgctt cctgaacaaa gcccacagaa
     2461 caagccagag aatatgtcgt tgtctgtcct ggttgatgat atcgcccgca gtgaacacgg
     2521 tttgattatg ctgatgggca aaggtggtgt gggcaaaacc acaatggctg cggctatcgc
     2581 cgtcagtctg gcggataagg gttttgatgt gcatctcacc acctcagatc ctgctgcaca
     2641 tctcagtaca acgctcaatg gcagcctcaa aaatctgcag gtcagccgaa tcaaccctca
     2701 cgatgaaact gaacgctatc gtcagcatgt tcttgagacg aaaggcaggg atctggatga
     2761 ggctgggaaa cggctgctcg aagaggattt acgttctcct tgcacagaag agattgcggt
     2821 gttccaggcg ttttcacgcg taattcgtga agctggcaaa cggtttgtgg tcatggatac
     2881 ggcacctacc gggcatacgc tattactgct tgatgctacc ggggcttatc accgtgagat
     2941 tgccaggaag atgggggata aaggtcattt taccactccg atgatgcagc ttcaggacca
     3001 ggaacgtacc aaagttttgc tggtcactct gcctgaaacc acacctgtac tggaagcggc
     3061 aaacctgcag tccgatcttg aacgtgcggg gattcatccc tggggctgga ttatcaataa
     3121 cagcctttcg attgcacaga cgcaatcgcc gctgctttgc cagcgcgccc tacaagagcg
     3181 tcctcaaatc gaggttgtga aaaaccagca tgcaagccgc atagcgttag taccggtaat
     3241 ggctgcagag cccactggca tcgagaaact cagagagctg gttgtttaat tttttttgta
     3301 tatacagggc ggcaaagccg tcctgtctgg aggatttatg ttactggcag gcgctatttt
     3361 tgtcctgacc atcgttttgg ttatctggca accgaaggga ttagggatcg gctggagtgc
     3421 gacgctgggc gcggtactgg cgctgatctc tggcgtagtc cattttggtg atatccctgt
     3481 agtgtggaat attgtctgga atgcgacggc gacctttatt gccgtgatta ttatcagcct
     3541 tctgctcgat gaatcgggct ttttcgaatg ggcggcgctg cacgtttcac gttggggtaa
     3601 cggtcgcggg cgtttgctgt ttacctatat cgttttgctc ggcgcagcgg tggcggcact
     3661 gtttgccaac gatggtgcgg cattgattct gacgccaatt gttatcgcca tgctgcttgc
     3721 attaggtttc agcaaaggca ctacgctggc atttgtcatg gccgccgggt ttattgccga
     3781 tacggccagt ctgccgctta tcgtgtccaa cctggttaac atcgtttctg cagacttctt
     3841 tgggctgggt ttcactgagt atgcgtcggt aatggtgccg gtggatatcg cagccattat
     3901 cgccacgctg gtgatgctgc atctgttctt ccgcaaagat attccgccaa cttacgacct
     3961 ggctctcctg aaagcaccgg caaaagcgat taaagatctg gcaaccttca gaaccggctg
     4021 gatagtgttg atccttcttc tggttggctt tttcgtcctt gagccgttgg gtatcccggt
     4081 cagtgcgatt gctgctgtag gggctgtcat tctgtttgcg gtggcgaagc gaggtcatgc
     4141 cattaacact ggcaaagtgc ttcgcggtgc gccatggcag atcgtcatat tctctctggg
     4201 aatgtatctg gtgatctatg gtctgcgtaa tgccggacta acagaatacc tctccggtgt
     4261 gttgaacgtg ctggcagata aaggactttg ggccgcgacg tttggtactg gcttcctgac
     4321 ggctttcctc tcttccatca tgaacaatat gcctaccgtg ctggttggtg ctctctctat
     4381 tgatggcagc actgcaacag gcgttatcaa agaggcgatg atttttgcca acgtgattgg
     4441 ctgcgatctt ggaccgaaaa ttacacctat tggtagcctg gcaacgttgc tctggctgca
     4501 tgtcctttca cagaagaaca tgaccatcac atggggatac tatttccgca ccgggatcgt
     4561 catgactctg cctgtgctgt ttgtaacgct ggccgcgctg gcgctacgtc tctctttcac
     4621 tttgtaatga gatactgata tgagcaacat caccatttat cacaacccag cctgcggcac
     4681 gtcgcgtaat acgctggaga tgatccgcaa cagcggtatc gagccgaccg ttattcttta
     4741 ccttgagact ccaccttcac gcgatgagct ggtcaaactc attgcagata tgggcatttc
     4801 cgtccgtact ttgctgcgta agaacgtcga gccgtatgag gaactgggtc ttgcagaaga
     4861 taaatttact gacgaccagc tcatcgactt tatgctacag catccgattc tgatcaaccg
     4921 tccgatcgta gtgacgccac tgggaactaa actttgccgt ccttcagagg ttgttctcga
     4981 tatccttcca gatgcccaga aagcggcttt caccaaggaa gacggtgaaa aagtcgttga
     5041 tgattcaggt aaaagactga aataaagacg aagggggcat ttgccccctt cattattact
     5101 tcgccatttc ttccagcagg tcaataccaa ccggctcttc gctctgtagc gctgttaatg
     5161 caatacgctt tgcatactgc tcttccacat cagagatgag aggcagctcg cggttcgccc
     5221 tgatcttcag gaaaggcgaa gacggttgag cagctgccag gctgttatta acgacccatg
     5281 cccacggctc gatgccagct cggcgtagat cctgctgcag gttagcggct tccagtacag
     5341 gtgtcgtttc ggcaagcgtc acgataatca ccttcgtctt ctccgggtct gctgcttttt
     5401 cgctatcacc tgtcttcgat gtcagaaagc gagagaattc ggcttcatgc tgtcgccaga
     5461 acacactcat gcaattgttg aatgccttta catcactcat gttcgtcctc aaattttgct
     5521 cagattaacc cggctctcat cttccagaat tttataaaca gtggaacggg caatactgag
     5581 ccggcgggca atatctgttg caccagttcc ctgctgatga agtgccagta cactatttct
     5641 gtcgatgatg cgctttcggc caaaccggat acctttcagc ctggcctcct gccgtccttc
     5701 gttcgtacgc tccagaatcc tcctgcgttc ggcctgggct acagctgaaa gaatggtcac
     5761 aaccattttc cccatttcac cgtcggtgct gatcccgtcg tctatgaatc ggaccgcgac
     5821 tccctgagcg tcgaattctt ttatcagttg gatcatatcg gcagtgtcgc ggccaagccg
     5881 gtcgagtttc ttcaccagga tgacgtcacc ttcctccacc ttcattcgca gcagatccag
     5941 tcctttcctg tcggtagaac tgccggatgc tttgtcggta aatatgcgac tggctttcac
     6001 ccccgcctct ttaagcccct tgatctgaat atcgagggac tgctggcttg ttgatacccg
     6061 tgcgtaacca aaaagtcgca taaaaatgta tcctaaatca aatatcggac agtgggtgtc
     6121 tgttataaca aaaaatcgat ttaatagaca cctagacaac accattttag tgtgtccgag
     6181 aatttataac atttcggacg gttgcaaaaa tgttactaaa tgcccgtcag gcagggaggc
     6241 cgatatgccc gttgactttc tgaccactga gcagactgaa agctatggca gattcaccgg
     6301 tgaacgggta ccgagctcga attcactggc cgtcgtttta caacgtcgtg actgggaaaa
     6361 ccctggcgtt acccaactta atcgccttgc agcacatccc cctttcgcca gctggcgtaa
     6421 tagcgaagag gcccgcaccg atcgcccttc ccaacagttg cgcagcctga atggcgaatg
     6481 gcgcctgatg cggtattttc tccttacgca tctgtgcggt atttcacacc gcatatggtg
     6541 cactctcagt acaatctgct ctgatgccgc atagttaagc cagccccgac acccgccaac
     6601 acccgctgac gcgccctgac gggcttgtct gctcccggca tccgcttaca gacaagctgt
     6661 gaccgtctcc gggagctgca tgtgtcagag gttttcaccg tcatcaccga aacgcgcgag
     6721 acgaaagggc ctcgtgatac gcctattttt ataggttaat gtcatgataa taatggtttc
     6781 ttagacgtca ggtggcactt ttcggggaaa tgtgcgcgga acccctattt gtttattttt
     6841 ctaaatacat tcaaatatgt atccgctcat gagacaataa ccctgataaa tgcttcaata
     6901 atattgaaaa aggaagagta tgagtattca acatttccgt gtcgccctta ttcccttttt
     6961 tgcggcattt tgccttcctg tttttgctca cccagaaacg ctggtgaaag taaaagatgc
     7021 tgaagatcag ttgggtgcac gagtgggtta catcgaactg gatctcaaca gcggtaagat
     7081 ccttgagagt tttcgccccg aagaacgttt tccaatgatg agcactttta aagttctgct
     7141 atgtggcgcg gtattatccc gtattgacgc cgggcaagag caactcggtc gccgcataca
     7201 ctattctcag aatgacttgg ttgagtactc accagtcaca gaaaagcatc ttacggatgg
     7261 catgacagta agagaattat gcagtgctgc cataaccatg agtgataaca ctgcggccaa
     7321 cttacttctg acaacgatcg gaggaccgaa ggagctaacc gcttttttgc acaacatggg
     7381 ggatcatgta actcgccttg atcgttggga accggagctg aatgaagcca taccaaacga
     7441 cgagcgtgac accacgatgc ctgtagcaat ggcaacaacg ttgcgcaaac tattaactgg
     7501 cgaactactt actctagctt cccggcaaca attaatagac tggatggagg cggataaagt
     7561 tgcaggacca cttctgcgct cggcccttcc ggctggctgg tttattgctg ataaatctgg
     7621 agccggtgag cgtgggtctc gcggtatcat tgcagcactg gggccagatg gtaagccctc
     7681 ccgtatcgta gttatctaca cgacggggag tcaggcaact atggatgaac gaaatagaca
     7741 gatcgctgag ataggtgcct cactgattaa gcattggtaa ctgtcagacc aagtttactc
     7801 atatatactt tagattgatt taaaacttca tttttaattt aaaaggatct aggtgaagat
     7861 cctttttgat aatctcatga ccaaaatccc ttaacgtgag ttttcgttcc actgagcgtc
     7921 agaccccgta gaaaagatca aaggatcttc ttgagatcct ttttttctgc gcgtaatctg
     7981 ctgcttgcaa acaaaaaaac caccgctacc agcggtggtt tgtttgccgg atcaagagct
     8041 accaactctt tttccgaagg taactggctt cagcagagcg cagataccaa atactgttct
     8101 tctagtgtag ccgtagttag gccaccactt caagaactct gtagcaccgc ctacatacct
     8161 cgctctgcta atcctgttac cagtggctgc tgccagtggc gataagtcgt gtcttaccgg
     8221 gttggactca agacgatagt taccggataa ggcgcagcgg tcgggctgaa cggggggttc
     8281 gtgcacacag cccagcttgg agcgaacgac ctacaccgaa ctgagatacc tacagcgtga
     8341 gctatgagaa agcgccacgc ttcccgaagg gagaaaggcg gacaggtatc cggtaagcgg
     8401 cagggtcgga acaggagagc gcacgaggga gcttccaggg ggaaacgcct ggtatcttta
     8461 tagtcctgtc gggtttcgcc acctctgact tgagcgtcga tttttgtgat gctcgtcagg
     8521 ggggcggagc ctatggaaa
//
